# Supplementary material for: Unraveling genetic causality between type 2 diabetes and pulmonary tuberculosis on the basis of Mendelian randomization
Source: Diabetol Metab Syndr. 2023 Nov 10;15:228. doi: 10.1186/s13098-023-01213-8 (PMC10636918; doi:10.1186/s13098-023-01213-8)
Supplement: Supplementary file 1 — Additional file 1: Table S1. SNPs significantly associated with T2DM at the genome-wide level. [file 13098_2023_1213_MOESM1_ESM.xls]

Supplementary Table 1.SNPs significantly associated with T2DM at the genome-wide level
SNP	se.exposure	pval.exposure	pos.exposure	samplesize.exposure	beta.exposure	chr.exposure	id.exposure	effect_allele.exposure	other_allele.exposure	eaf.exposure	exposure	mr_keep.exposure	pval_origin.exposure	data_source.exposure
rs340875	0.0067	1.68E-11	214158986	433540	0.0451	1	ebi-a-GCST010118	C	G	0.537	Type 2 diabetes || id:ebi-a-GCST010118	TRUE	reported	igd
rs238763	0.0079	5.04E-11	229642499	433540	-0.0519	1	ebi-a-GCST010118	A	T	0.3217	Type 2 diabetes || id:ebi-a-GCST010118	TRUE	reported	igd
rs59317019	0.0081	2.21E-11	46249293	433540	-0.0542	1	ebi-a-GCST010118	CT	C	0.2932	Type 2 diabetes || id:ebi-a-GCST010118	TRUE	reported	igd
rs11205766	0.0116	7.49E-15	51191935	433540	-0.0902	1	ebi-a-GCST010118	A	T	0.0969	Type 2 diabetes || id:ebi-a-GCST010118	TRUE	reported	igd
rs532504	0.008	7.39E-12	177878933	433540	0.0548	1	ebi-a-GCST010118	A	G	0.2133	Type 2 diabetes || id:ebi-a-GCST010118	TRUE	reported	igd
rs60573766	0.007	4.30E-10	20688352	433540	-0.0437	1	ebi-a-GCST010118	T	C	0.3653	Type 2 diabetes || id:ebi-a-GCST010118	TRUE	reported	igd
rs61779313	0.0092	5.59E-11	39944249	433540	0.0603	1	ebi-a-GCST010118	C	T	0.1506	Type 2 diabetes || id:ebi-a-GCST010118	TRUE	reported	igd
rs2269245	0.0087	5.40E-10	64107893	433540	-0.054	1	ebi-a-GCST010118	A	G	0.1847	Type 2 diabetes || id:ebi-a-GCST010118	TRUE	reported	igd
rs12712928	0.0071	1.83E-14	45192080	433540	0.0544	2	ebi-a-GCST010118	C	G	0.4022	Type 2 diabetes || id:ebi-a-GCST010118	TRUE	reported	igd
rs72874858	0.011	3.16E-10	165445620	433540	-0.0692	2	ebi-a-GCST010118	C	T	0.1108	Type 2 diabetes || id:ebi-a-GCST010118	TRUE	reported	igd
rs243018	0.0074	1.55E-15	60586707	433540	0.059	2	ebi-a-GCST010118	G	C	0.6656	Type 2 diabetes || id:ebi-a-GCST010118	TRUE	reported	igd
rs4499362	0.0072	1.53E-09	149568396	433540	-0.0435	2	ebi-a-GCST010118	T	C	0.361	Type 2 diabetes || id:ebi-a-GCST010118	TRUE	reported	igd
rs838720	0.0069	2.15E-11	234303281	433540	0.0462	2	ebi-a-GCST010118	G	C	0.4045	Type 2 diabetes || id:ebi-a-GCST010118	TRUE	reported	igd
rs1260326	0.0066	1.01E-21	27730940	433540	0.0632	2	ebi-a-GCST010118	C	T	0.4562	Type 2 diabetes || id:ebi-a-GCST010118	TRUE	reported	igd
rs6731688	0.0116	2.55E-17	630662	433540	0.0982	2	ebi-a-GCST010118	C	A	0.908	Type 2 diabetes || id:ebi-a-GCST010118	TRUE	reported	igd
rs62173901	0.0199	6.58E-10	165509825	433540	-0.1229	2	ebi-a-GCST010118	G	A	0.0313	Type 2 diabetes || id:ebi-a-GCST010118	TRUE	reported	igd
rs201018682	0.0087	1.01E-11	170643788	433540	-0.0592	3	ebi-a-GCST010118	C	T	0.1838	Type 2 diabetes || id:ebi-a-GCST010118	TRUE	reported	igd
rs9870576	0.007	1.51E-31	63891105	433540	-0.0818	3	ebi-a-GCST010118	C	T	0.3521	Type 2 diabetes || id:ebi-a-GCST010118	TRUE	reported	igd
rs73856630	0.0072	1.34E-11	123193270	433540	-0.0487	3	ebi-a-GCST010118	C	T	0.3338	Type 2 diabetes || id:ebi-a-GCST010118	TRUE	reported	igd
rs1850421	0.0073	1.41E-09	152382352	433540	-0.0442	3	ebi-a-GCST010118	C	A	0.7223	Type 2 diabetes || id:ebi-a-GCST010118	TRUE	reported	igd
rs3887925	0.0067	3.12E-09	186665645	433540	0.0397	3	ebi-a-GCST010118	T	C	0.4542	Type 2 diabetes || id:ebi-a-GCST010118	TRUE	reported	igd
rs11926494	0.0088	2.69E-37	23258614	433540	-0.1123	3	ebi-a-GCST010118	A	G	0.18	Type 2 diabetes || id:ebi-a-GCST010118	TRUE	reported	igd
rs13086331	0.0088	7.29E-09	187698333	433540	-0.0509	3	ebi-a-GCST010118	C	T	0.1813	Type 2 diabetes || id:ebi-a-GCST010118	TRUE	reported	igd
rs58718028	0.007	3.35E-25	23560197	433540	0.0726	3	ebi-a-GCST010118	T	C	0.3409	Type 2 diabetes || id:ebi-a-GCST010118	TRUE	reported	igd
rs1459513	0.007	3.73E-11	114960798	433540	0.0463	3	ebi-a-GCST010118	C	A	0.6093	Type 2 diabetes || id:ebi-a-GCST010118	TRUE	reported	igd
rs3963364	0.0173	3.49E-11	12385357	433540	-0.1146	3	ebi-a-GCST010118	A	C	0.05	Type 2 diabetes || id:ebi-a-GCST010118	TRUE	reported	igd
rs13092876	0.0073	1.91E-66	185495320	433540	0.1257	3	ebi-a-GCST010118	A	G	0.3122	Type 2 diabetes || id:ebi-a-GCST010118	TRUE	reported	igd
rs9866168	0.0076	1.55E-09	195830310	433540	0.0459	3	ebi-a-GCST010118	T	A	0.6394	Type 2 diabetes || id:ebi-a-GCST010118	TRUE	reported	igd
rs7656416	0.0074	9.01E-42	1254535	433540	-0.1002	4	ebi-a-GCST010118	T	C	0.3167	Type 2 diabetes || id:ebi-a-GCST010118	TRUE	reported	igd
rs62286764	0.0074	7.40E-20	1413421	433540	-0.0675	4	ebi-a-GCST010118	A	T	0.6477	Type 2 diabetes || id:ebi-a-GCST010118	TRUE	reported	igd
rs35503308	0.0085	2.92E-16	1784211	433540	-0.0695	4	ebi-a-GCST010118	G	C	0.7264	Type 2 diabetes || id:ebi-a-GCST010118	TRUE	reported	igd
rs28599782	0.0083	4.64E-16	71844118	433540	0.0674	4	ebi-a-GCST010118	A	G	0.209	Type 2 diabetes || id:ebi-a-GCST010118	TRUE	reported	igd
rs10011838	0.0067	1.43E-27	153520279	433540	-0.0729	4	ebi-a-GCST010118	A	G	0.507	Type 2 diabetes || id:ebi-a-GCST010118	TRUE	reported	igd
rs10938398	0.0073	3.84E-10	45186139	433540	0.0457	4	ebi-a-GCST010118	A	G	0.2921	Type 2 diabetes || id:ebi-a-GCST010118	TRUE	reported	igd
rs410504	0.0174	4.11E-14	85301055	433540	0.1315	4	ebi-a-GCST010118	G	A	0.9555	Type 2 diabetes || id:ebi-a-GCST010118	TRUE	reported	igd
rs256904	0.0066	3.56E-29	55810305	433540	0.074	5	ebi-a-GCST010118	T	A	0.4923	Type 2 diabetes || id:ebi-a-GCST010118	TRUE	reported	igd
rs261982	0.0067	3.12E-09	95843763	433540	0.0397	5	ebi-a-GCST010118	T	C	0.414	Type 2 diabetes || id:ebi-a-GCST010118	TRUE	reported	igd
rs117027183	0.0091	3.92E-08	36187883	433540	0.05	5	ebi-a-GCST010118	A	G	0.1601	Type 2 diabetes || id:ebi-a-GCST010118	TRUE	reported	igd
rs76878791	0.0072	2.02E-13	55818401	433540	0.0529	5	ebi-a-GCST010118	G	A	0.3219	Type 2 diabetes || id:ebi-a-GCST010118	TRUE	reported	igd
rs329122	0.0069	2.22E-08	133864599	433540	0.0386	5	ebi-a-GCST010118	A	G	0.3865	Type 2 diabetes || id:ebi-a-GCST010118	TRUE	reported	igd
rs3135911	0.0068	1.51E-12	176513896	433540	0.0481	5	ebi-a-GCST010118	A	C	0.4324	Type 2 diabetes || id:ebi-a-GCST010118	TRUE	reported	igd
rs6885132	0.0068	2.59E-09	14768092	433540	-0.0405	5	ebi-a-GCST010118	G	C	0.444	Type 2 diabetes || id:ebi-a-GCST010118	TRUE	reported	igd
rs2126736	0.0067	1.84E-08	74574984	433540	-0.0377	5	ebi-a-GCST010118	G	A	0.5721	Type 2 diabetes || id:ebi-a-GCST010118	TRUE	reported	igd
rs2327777	0.0067	1.06E-13	137293227	433540	-0.0498	6	ebi-a-GCST010118	C	T	0.5492	Type 2 diabetes || id:ebi-a-GCST010118	TRUE	reported	igd
rs9368194	0.0069	2.35E-18	20510461	433540	0.0603	6	ebi-a-GCST010118	C	G	0.5343	Type 2 diabetes || id:ebi-a-GCST010118	TRUE	reported	igd
rs16884229	0.007	1.15E-43	20857925	433540	0.097	6	ebi-a-GCST010118	C	T	0.3345	Type 2 diabetes || id:ebi-a-GCST010118	TRUE	reported	igd
rs9461650	0.0085	1.99E-12	31143241	433540	-0.0598	6	ebi-a-GCST010118	A	G	0.208	Type 2 diabetes || id:ebi-a-GCST010118	TRUE	reported	igd
rs3869115	0.0093	1.24E-16	31204694	433540	-0.077	6	ebi-a-GCST010118	G	C	0.1681	Type 2 diabetes || id:ebi-a-GCST010118	TRUE	reported	igd
rs62405419	0.0075	3.79E-09	50787459	433540	0.0442	6	ebi-a-GCST010118	T	G	0.2682	Type 2 diabetes || id:ebi-a-GCST010118	TRUE	reported	igd
rs9390022	0.0083	6.35E-09	143056556	433540	-0.0482	6	ebi-a-GCST010118	C	T	0.2003	Type 2 diabetes || id:ebi-a-GCST010118	TRUE	reported	igd
rs9350271	0.0067	4.95E-183	20683164	433540	0.1933	6	ebi-a-GCST010118	A	G	0.4225	Type 2 diabetes || id:ebi-a-GCST010118	TRUE	reported	igd
rs55734389	0.0075	4.59E-08	7172221	433540	-0.041	6	ebi-a-GCST010118	G	C	0.3017	Type 2 diabetes || id:ebi-a-GCST010118	TRUE	reported	igd
rs9379084	0.0094	2.20E-14	7231843	433540	-0.0718	6	ebi-a-GCST010118	A	G	0.2014	Type 2 diabetes || id:ebi-a-GCST010118	TRUE	reported	igd
rs742762	0.0077	1.79E-22	39046644	433540	-0.0751	6	ebi-a-GCST010118	C	A	0.2882	Type 2 diabetes || id:ebi-a-GCST010118	TRUE	reported	igd
rs2780215	0.0112	6.46E-16	34236973	433540	-0.0905	6	ebi-a-GCST010118	G	A	0.1082	Type 2 diabetes || id:ebi-a-GCST010118	TRUE	reported	igd
rs80196932	0.0083	7.57E-13	117996631	433540	-0.0595	6	ebi-a-GCST010118	C	T	0.2141	Type 2 diabetes || id:ebi-a-GCST010118	TRUE	reported	igd
rs4273712	0.0067	2.56E-12	126964510	433540	0.0469	6	ebi-a-GCST010118	G	A	0.4688	Type 2 diabetes || id:ebi-a-GCST010118	TRUE	reported	igd
rs1206684	0.0068	4.42E-09	131954879	433540	-0.0399	6	ebi-a-GCST010118	A	G	0.4799	Type 2 diabetes || id:ebi-a-GCST010118	TRUE	reported	igd
rs10950550	0.0072	1.75E-19	15063923	433540	-0.065	7	ebi-a-GCST010118	G	T	0.3168	Type 2 diabetes || id:ebi-a-GCST010118	TRUE	reported	igd
rs3735567	0.0081	3.05E-12	28219310	433540	-0.0565	7	ebi-a-GCST010118	A	G	0.2224	Type 2 diabetes || id:ebi-a-GCST010118	TRUE	reported	igd
rs2074120	0.0071	8.38E-09	93107093	433540	-0.0409	7	ebi-a-GCST010118	C	A	0.677	Type 2 diabetes || id:ebi-a-GCST010118	TRUE	reported	igd
rs75990271	0.0099	3.22E-11	102336979	433540	-0.0657	7	ebi-a-GCST010118	C	T	0.1848	Type 2 diabetes || id:ebi-a-GCST010118	TRUE	reported	igd
rs3735641	0.0077	3.62E-19	127229347	433540	0.0689	7	ebi-a-GCST010118	G	A	0.7395	Type 2 diabetes || id:ebi-a-GCST010118	TRUE	reported	igd
rs62485379	0.0127	2.26E-08	140630353	433540	0.071	7	ebi-a-GCST010118	T	A	0.073	Type 2 diabetes || id:ebi-a-GCST010118	TRUE	reported	igd
rs1182444	0.0067	1.67E-12	157024510	433540	0.0473	7	ebi-a-GCST010118	G	A	0.4947	Type 2 diabetes || id:ebi-a-GCST010118	TRUE	reported	igd
rs17168486	0.0067	8.23E-22	14898282	433540	0.0643	7	ebi-a-GCST010118	T	C	0.4181	Type 2 diabetes || id:ebi-a-GCST010118	TRUE	reported	igd
rs1513275	0.0085	2.76E-11	28259233	433540	0.0566	7	ebi-a-GCST010118	C	T	0.7836	Type 2 diabetes || id:ebi-a-GCST010118	TRUE	reported	igd
rs39233	0.008	1.52E-15	89752238	433540	0.0638	7	ebi-a-GCST010118	C	G	0.2231	Type 2 diabetes || id:ebi-a-GCST010118	TRUE	reported	igd
rs35589574	0.0109	1.58E-55	127846470	433540	0.1711	7	ebi-a-GCST010118	T	C	0.1121	Type 2 diabetes || id:ebi-a-GCST010118	TRUE	reported	igd
rs2908279	0.0071	8.42E-11	44174857	433540	0.0461	7	ebi-a-GCST010118	G	T	0.627	Type 2 diabetes || id:ebi-a-GCST010118	TRUE	reported	igd
rs7787720	0.0068	2.25E-15	13886654	433540	0.0539	7	ebi-a-GCST010118	T	C	0.4209	Type 2 diabetes || id:ebi-a-GCST010118	TRUE	reported	igd
rs12698877	0.007	6.96E-22	69696905	433540	0.0673	7	ebi-a-GCST010118	G	A	0.3362	Type 2 diabetes || id:ebi-a-GCST010118	TRUE	reported	igd
rs34642578	0.0148	1.60E-09	17927609	433540	0.0893	8	ebi-a-GCST010118	T	C	0.0533	Type 2 diabetes || id:ebi-a-GCST010118	TRUE	reported	igd
rs349359	0.0078	3.05E-08	73503743	433540	0.0432	8	ebi-a-GCST010118	C	A	0.2424	Type 2 diabetes || id:ebi-a-GCST010118	TRUE	reported	igd
rs149265787	0.0216	5.68E-10	75214398	433540	0.1339	8	ebi-a-GCST010118	G	A	0.0239	Type 2 diabetes || id:ebi-a-GCST010118	TRUE	reported	igd
rs2980883	0.0071	3.93E-09	126474405	433540	-0.0418	8	ebi-a-GCST010118	G	T	0.6312	Type 2 diabetes || id:ebi-a-GCST010118	TRUE	reported	igd
rs896852	0.0072	6.42E-09	95960886	433540	-0.0418	8	ebi-a-GCST010118	T	G	0.7002	Type 2 diabetes || id:ebi-a-GCST010118	TRUE	reported	igd
rs4286946	0.0071	7.51E-10	36849946	433540	0.0437	8	ebi-a-GCST010118	G	C	0.3521	Type 2 diabetes || id:ebi-a-GCST010118	TRUE	reported	igd
rs11426513	0.007	1.42E-08	118049260	433540	0.0397	8	ebi-a-GCST010118	AT	A	0.5033	Type 2 diabetes || id:ebi-a-GCST010118	TRUE	reported	igd
rs4739515	0.0067	1.68E-11	37391203	433540	-0.0451	8	ebi-a-GCST010118	C	G	0.4617	Type 2 diabetes || id:ebi-a-GCST010118	TRUE	reported	igd
rs4736999	0.0067	5.25E-27	41506152	433540	0.0721	8	ebi-a-GCST010118	G	C	0.4525	Type 2 diabetes || id:ebi-a-GCST010118	TRUE	reported	igd
rs13266634	0.0067	3.72E-67	118184783	433540	-0.116	8	ebi-a-GCST010118	T	C	0.4143	Type 2 diabetes || id:ebi-a-GCST010118	TRUE	reported	igd
rs113154802	0.0109	3.51E-08	98278413	433540	-0.0601	9	ebi-a-GCST010118	T	C	0.1115	Type 2 diabetes || id:ebi-a-GCST010118	TRUE	reported	igd
rs1575972	0.0162	6.07E-15	22301092	433540	-0.1264	9	ebi-a-GCST010118	A	T	0.0483	Type 2 diabetes || id:ebi-a-GCST010118	TRUE	reported	igd
rs4078098	0.0267	3.05E-13	139267293	433540	-0.1947	9	ebi-a-GCST010118	T	C	0.0312	Type 2 diabetes || id:ebi-a-GCST010118	TRUE	reported	igd
rs10965248	0.0067	4.42E-164	22132878	433540	-0.1829	9	ebi-a-GCST010118	C	T	0.437	Type 2 diabetes || id:ebi-a-GCST010118	TRUE	reported	igd
rs376993806	0.0123	4.52E-26	139246588	433540	0.1299	9	ebi-a-GCST010118	G	A	0.8821	Type 2 diabetes || id:ebi-a-GCST010118	TRUE	reported	igd
rs1328412	0.0148	6.41E-11	81917127	433540	-0.0967	9	ebi-a-GCST010118	C	T	0.0552	Type 2 diabetes || id:ebi-a-GCST010118	TRUE	reported	igd
rs1016565	0.0067	2.18E-08	1032567	433540	0.0375	9	ebi-a-GCST010118	A	G	0.4209	Type 2 diabetes || id:ebi-a-GCST010118	TRUE	reported	igd
rs4237150	0.0067	4.46E-27	4290085	433540	0.0722	9	ebi-a-GCST010118	C	G	0.4262	Type 2 diabetes || id:ebi-a-GCST010118	TRUE	reported	igd
rs2796441	0.0068	1.43E-28	84308948	433540	-0.0754	9	ebi-a-GCST010118	A	G	0.6103	Type 2 diabetes || id:ebi-a-GCST010118	TRUE	reported	igd
rs633862	0.0068	1.26E-08	136155444	433540	0.0387	9	ebi-a-GCST010118	T	C	0.5422	Type 2 diabetes || id:ebi-a-GCST010118	TRUE	reported	igd
rs7895832	0.0088	5.40E-24	94276526	433540	0.0889	10	ebi-a-GCST010118	T	A	0.177	Type 2 diabetes || id:ebi-a-GCST010118	TRUE	reported	igd
rs146716733	0.01	2.52E-09	63717113	433540	-0.0596	10	ebi-a-GCST010118	T	C	0.1317	Type 2 diabetes || id:ebi-a-GCST010118	TRUE	reported	igd
rs16918226	0.0082	5.22E-13	64901223	433540	-0.0592	10	ebi-a-GCST010118	T	A	0.2059	Type 2 diabetes || id:ebi-a-GCST010118	TRUE	reported	igd
rs7900112	0.0067	5.37E-12	77314617	433540	-0.0462	10	ebi-a-GCST010118	A	T	0.5141	Type 2 diabetes || id:ebi-a-GCST010118	TRUE	reported	igd
rs7090695	0.0067	2.60E-09	112801213	433540	0.0399	10	ebi-a-GCST010118	C	G	0.5569	Type 2 diabetes || id:ebi-a-GCST010118	TRUE	reported	igd
rs76203868	0.0081	1.01E-08	12104286	433540	-0.0464	10	ebi-a-GCST010118	G	C	0.2572	Type 2 diabetes || id:ebi-a-GCST010118	TRUE	reported	igd
rs10795946	0.0085	1.52E-23	12324273	433540	0.085	10	ebi-a-GCST010118	G	C	0.2264	Type 2 diabetes || id:ebi-a-GCST010118	TRUE	reported	igd
rs7084330	0.007	1.82E-08	12569272	433540	0.0394	10	ebi-a-GCST010118	G	C	0.3365	Type 2 diabetes || id:ebi-a-GCST010118	TRUE	reported	igd
rs35906730	0.0077	1.27E-71	94435673	433540	-0.1378	10	ebi-a-GCST010118	A	G	0.7355	Type 2 diabetes || id:ebi-a-GCST010118	TRUE	reported	igd
rs4403739	0.0197	2.40E-15	94996987	433540	-0.156	10	ebi-a-GCST010118	T	C	0.9714	Type 2 diabetes || id:ebi-a-GCST010118	TRUE	reported	igd
rs57373996	0.0171	1.51E-13	114733337	433540	0.1263	10	ebi-a-GCST010118	GTTTA	G	0.0483	Type 2 diabetes || id:ebi-a-GCST010118	TRUE	reported	igd
rs7901695	0.0166	8.18E-62	114754088	433540	0.2754	10	ebi-a-GCST010118	C	T	0.0382	Type 2 diabetes || id:ebi-a-GCST010118	TRUE	reported	igd
rs10886863	0.0071	5.28E-17	122929493	433540	0.0595	10	ebi-a-GCST010118	C	T	0.6641	Type 2 diabetes || id:ebi-a-GCST010118	TRUE	reported	igd
rs11257657	0.0069	9.77E-62	12309139	433540	0.1144	10	ebi-a-GCST010118	G	C	0.4832	Type 2 diabetes || id:ebi-a-GCST010118	TRUE	reported	igd
rs703980	0.0068	6.55E-19	80943841	433540	-0.0604	10	ebi-a-GCST010118	A	G	0.4334	Type 2 diabetes || id:ebi-a-GCST010118	TRUE	reported	igd
rs11374208	0.0164	8.10E-25	94521113	433540	-0.1687	10	ebi-a-GCST010118	TC	T	0.9591	Type 2 diabetes || id:ebi-a-GCST010118	TRUE	reported	igd
rs2237897	0.0074	1.00E-200	2858546	433540	-0.2476	11	ebi-a-GCST010118	T	C	0.3679	Type 2 diabetes || id:ebi-a-GCST010118	TRUE	reported	igd
rs3852529	0.0097	2.07E-24	2827486	433540	0.0989	11	ebi-a-GCST010118	T	C	0.164	Type 2 diabetes || id:ebi-a-GCST010118	TRUE	reported	igd
rs4148646	0.0069	1.70E-26	17415190	433540	-0.0735	11	ebi-a-GCST010118	G	C	0.6154	Type 2 diabetes || id:ebi-a-GCST010118	TRUE	reported	igd
rs988748	0.0066	1.62E-10	27724745	433540	0.0422	11	ebi-a-GCST010118	G	C	0.5648	Type 2 diabetes || id:ebi-a-GCST010118	TRUE	reported	igd
rs7107784	0.0118	2.60E-13	2215089	433540	-0.0863	11	ebi-a-GCST010118	A	G	0.9055	Type 2 diabetes || id:ebi-a-GCST010118	TRUE	reported	igd
rs2289488	0.0081	4.93E-24	2892955	433540	0.0819	11	ebi-a-GCST010118	C	G	0.3147	Type 2 diabetes || id:ebi-a-GCST010118	TRUE	reported	igd
rs7109575	0.015	5.46E-21	72463435	433540	-0.141	11	ebi-a-GCST010118	A	G	0.0552	Type 2 diabetes || id:ebi-a-GCST010118	TRUE	reported	igd
rs10830963	0.0068	4.48E-08	92708710	433540	0.0372	11	ebi-a-GCST010118	G	C	0.421	Type 2 diabetes || id:ebi-a-GCST010118	TRUE	reported	igd
rs12818766	0.0085	2.46E-10	4376091	433540	0.0538	12	ebi-a-GCST010118	A	G	0.2787	Type 2 diabetes || id:ebi-a-GCST010118	TRUE	reported	igd
rs7304270	0.0096	1.04E-12	4381981	433540	-0.0684	12	ebi-a-GCST010118	T	C	0.2386	Type 2 diabetes || id:ebi-a-GCST010118	TRUE	reported	igd
rs1426371	0.007	7.76E-12	108629780	433540	-0.0479	12	ebi-a-GCST010118	A	G	0.5089	Type 2 diabetes || id:ebi-a-GCST010118	TRUE	reported	igd
rs147707338	0.014	6.47E-10	121508317	433540	0.0865	12	ebi-a-GCST010118	T	C	0.0695	Type 2 diabetes || id:ebi-a-GCST010118	TRUE	reported	igd
rs4930974	0.0077	4.07E-19	31456888	433540	0.0688	12	ebi-a-GCST010118	T	C	0.2693	Type 2 diabetes || id:ebi-a-GCST010118	TRUE	reported	igd
rs34811727	0.0129	3.32E-09	121500997	433540	0.0763	12	ebi-a-GCST010118	T	G	0.0767	Type 2 diabetes || id:ebi-a-GCST010118	TRUE	reported	igd
rs3751236	0.0071	6.58E-21	27963402	433540	-0.0666	12	ebi-a-GCST010118	A	G	0.3283	Type 2 diabetes || id:ebi-a-GCST010118	TRUE	reported	igd
rs10860209	0.0069	5.67E-09	97850215	433540	-0.0402	12	ebi-a-GCST010118	A	C	0.411	Type 2 diabetes || id:ebi-a-GCST010118	TRUE	reported	igd
rs55783344	0.0087	4.86E-16	121432299	433540	0.0706	12	ebi-a-GCST010118	T	C	0.1838	Type 2 diabetes || id:ebi-a-GCST010118	TRUE	reported	igd
rs2583934	0.0071	4.95E-16	66232810	433540	0.0576	12	ebi-a-GCST010118	T	G	0.3396	Type 2 diabetes || id:ebi-a-GCST010118	TRUE	reported	igd
rs7313668	0.0068	4.91E-11	71449521	433540	0.0447	12	ebi-a-GCST010118	T	G	0.3742	Type 2 diabetes || id:ebi-a-GCST010118	TRUE	reported	igd
rs111246699	0.0077	1.54E-15	118400856	433540	0.0614	12	ebi-a-GCST010118	A	G	0.2572	Type 2 diabetes || id:ebi-a-GCST010118	TRUE	reported	igd
rs9316706	0.007	3.33E-09	22589883	433540	-0.0414	13	ebi-a-GCST010118	G	A	0.6495	Type 2 diabetes || id:ebi-a-GCST010118	TRUE	reported	igd
rs123378	0.0084	2.22E-10	51088809	433540	-0.0533	13	ebi-a-GCST010118	A	G	0.8049	Type 2 diabetes || id:ebi-a-GCST010118	TRUE	reported	igd
rs17072370	0.0076	1.31E-31	80705730	433540	-0.0889	13	ebi-a-GCST010118	A	T	0.2787	Type 2 diabetes || id:ebi-a-GCST010118	TRUE	reported	igd
rs9523295	0.009	7.24E-18	91948047	433540	-0.0775	13	ebi-a-GCST010118	A	G	0.1676	Type 2 diabetes || id:ebi-a-GCST010118	TRUE	reported	igd
rs391933	0.0066	1.46E-08	33575692	433540	-0.0374	13	ebi-a-GCST010118	A	G	0.545	Type 2 diabetes || id:ebi-a-GCST010118	TRUE	reported	igd
rs10507349	0.0067	1.69E-21	26781528	433540	-0.0638	13	ebi-a-GCST010118	A	G	0.434	Type 2 diabetes || id:ebi-a-GCST010118	TRUE	reported	igd
rs77789961	0.0084	1.92E-08	101250258	433540	0.0472	14	ebi-a-GCST010118	T	C	0.2517	Type 2 diabetes || id:ebi-a-GCST010118	TRUE	reported	igd
rs73347525	0.009	7.46E-11	101255172	433540	-0.0586	14	ebi-a-GCST010118	G	A	0.2444	Type 2 diabetes || id:ebi-a-GCST010118	TRUE	reported	igd
rs55700915	0.0071	1.50E-08	103237952	433540	0.0402	14	ebi-a-GCST010118	A	G	0.4344	Type 2 diabetes || id:ebi-a-GCST010118	TRUE	reported	igd
rs12437434	0.0075	1.02E-09	24878370	433540	-0.0458	14	ebi-a-GCST010118	T	C	0.2873	Type 2 diabetes || id:ebi-a-GCST010118	TRUE	reported	igd
rs61975988	0.0066	1.97E-09	38809661	433540	-0.0396	14	ebi-a-GCST010118	G	A	0.5431	Type 2 diabetes || id:ebi-a-GCST010118	TRUE	reported	igd
rs58524310	0.0073	8.41E-11	77382503	433540	0.0474	14	ebi-a-GCST010118	G	A	0.3268	Type 2 diabetes || id:ebi-a-GCST010118	TRUE	reported	igd
rs8026714	0.0067	1.06E-22	91522253	433540	0.0657	15	ebi-a-GCST010118	A	G	0.486	Type 2 diabetes || id:ebi-a-GCST010118	TRUE	reported	igd
rs12907887	0.0083	1.74E-20	40615872	433540	0.077	15	ebi-a-GCST010118	C	G	0.229	Type 2 diabetes || id:ebi-a-GCST010118	TRUE	reported	igd
rs952471	0.0067	1.62E-26	77776498	433540	0.0714	15	ebi-a-GCST010118	G	C	0.3949	Type 2 diabetes || id:ebi-a-GCST010118	TRUE	reported	igd
rs1266488	0.0071	6.29E-10	91458552	433540	-0.0439	15	ebi-a-GCST010118	C	T	0.4125	Type 2 diabetes || id:ebi-a-GCST010118	TRUE	reported	igd
rs8037894	0.0067	7.30E-33	62394264	433540	-0.08	15	ebi-a-GCST010118	C	G	0.4144	Type 2 diabetes || id:ebi-a-GCST010118	TRUE	reported	igd
rs35917376	0.0079	2.13E-09	75595357	433540	0.0473	15	ebi-a-GCST010118	A	T	0.6207	Type 2 diabetes || id:ebi-a-GCST010118	TRUE	reported	igd
rs76704029	0.01	3.39E-08	28546173	433540	-0.0552	15	ebi-a-GCST010118	C	T	0.2678	Type 2 diabetes || id:ebi-a-GCST010118	TRUE	reported	igd
rs8043085	0.0068	2.06E-14	38828140	433540	0.052	15	ebi-a-GCST010118	T	G	0.4493	Type 2 diabetes || id:ebi-a-GCST010118	TRUE	reported	igd
rs149336329	0.0167	1.70E-09	52587740	433540	-0.1006	15	ebi-a-GCST010118	T	G	0.0506	Type 2 diabetes || id:ebi-a-GCST010118	TRUE	reported	igd
rs9788635	0.0078	9.43E-14	62133674	433540	-0.0581	15	ebi-a-GCST010118	T	C	0.2437	Type 2 diabetes || id:ebi-a-GCST010118	TRUE	reported	igd
rs10852123	0.0084	8.38E-13	90428894	433540	-0.0601	15	ebi-a-GCST010118	C	A	0.799	Type 2 diabetes || id:ebi-a-GCST010118	TRUE	reported	igd
rs2240885	0.0071	2.79E-09	3647098	433540	0.0422	16	ebi-a-GCST010118	A	G	0.4027	Type 2 diabetes || id:ebi-a-GCST010118	TRUE	reported	igd
rs117267808	0.0123	4.85E-17	20323168	433540	0.1032	16	ebi-a-GCST010118	A	G	0.0782	Type 2 diabetes || id:ebi-a-GCST010118	TRUE	reported	igd
rs4544248	0.0123	2.11E-15	20334816	433540	0.0976	16	ebi-a-GCST010118	G	C	0.0777	Type 2 diabetes || id:ebi-a-GCST010118	TRUE	reported	igd
rs1421085	0.0089	1.55E-48	53800954	433540	0.1303	16	ebi-a-GCST010118	C	T	0.1668	Type 2 diabetes || id:ebi-a-GCST010118	TRUE	reported	igd
rs6416749	0.0075	3.40E-12	73100308	433540	-0.0522	16	ebi-a-GCST010118	T	C	0.6254	Type 2 diabetes || id:ebi-a-GCST010118	TRUE	reported	igd
rs3094508	0.0079	1.31E-13	36062935	433540	0.0585	17	ebi-a-GCST010118	C	T	0.2441	Type 2 diabetes || id:ebi-a-GCST010118	TRUE	reported	igd
rs186568031	0.0115	8.99E-24	6953781	433540	0.1156	17	ebi-a-GCST010118	T	C	0.0942	Type 2 diabetes || id:ebi-a-GCST010118	TRUE	reported	igd
rs7501939	0.0073	1.60E-60	36101156	433540	-0.1198	17	ebi-a-GCST010118	C	T	0.7023	Type 2 diabetes || id:ebi-a-GCST010118	TRUE	reported	igd
rs3837848	0.0072	2.15E-09	29647358	433540	-0.0431	17	ebi-a-GCST010118	AT	A	0.3491	Type 2 diabetes || id:ebi-a-GCST010118	TRUE	reported	igd
rs2706710	0.0126	1.67E-08	65641651	433540	0.0711	17	ebi-a-GCST010118	T	C	0.0813	Type 2 diabetes || id:ebi-a-GCST010118	TRUE	reported	igd
rs7210161	0.007	2.14E-08	6964583	433540	0.0392	17	ebi-a-GCST010118	C	G	0.502	Type 2 diabetes || id:ebi-a-GCST010118	TRUE	reported	igd
rs9948462	0.0076	8.70E-10	7076836	433540	0.0466	18	ebi-a-GCST010118	T	C	0.7048	Type 2 diabetes || id:ebi-a-GCST010118	TRUE	reported	igd
rs476828	0.0078	4.81E-27	57852587	433540	0.084	18	ebi-a-GCST010118	C	T	0.243	Type 2 diabetes || id:ebi-a-GCST010118	TRUE	reported	igd
rs12610052	0.0076	1.97E-09	46239123	433540	0.0456	19	ebi-a-GCST010118	C	T	0.3068	Type 2 diabetes || id:ebi-a-GCST010118	TRUE	reported	igd
rs7507912	0.0079	4.02E-32	46157916	433540	-0.0932	19	ebi-a-GCST010118	A	G	0.2633	Type 2 diabetes || id:ebi-a-GCST010118	TRUE	reported	igd
rs475002	0.0071	9.80E-10	7986638	433540	0.0434	19	ebi-a-GCST010118	G	C	0.5184	Type 2 diabetes || id:ebi-a-GCST010118	TRUE	reported	igd
rs62112368	0.0154	4.93E-13	22306775	433540	-0.1113	19	ebi-a-GCST010118	A	G	0.0625	Type 2 diabetes || id:ebi-a-GCST010118	TRUE	reported	igd
rs7250869	0.0068	2.29E-16	33887405	433540	-0.0558	19	ebi-a-GCST010118	C	T	0.4663	Type 2 diabetes || id:ebi-a-GCST010118	TRUE	reported	igd
rs73085586	0.0071	1.66E-09	22430241	433540	-0.0428	20	ebi-a-GCST010118	A	G	0.3563	Type 2 diabetes || id:ebi-a-GCST010118	TRUE	reported	igd
rs6012878	0.007	4.32E-09	48837478	433540	-0.0411	20	ebi-a-GCST010118	A	G	0.4428	Type 2 diabetes || id:ebi-a-GCST010118	TRUE	reported	igd
rs12625671	0.0069	2.25E-21	42994812	433540	0.0655	20	ebi-a-GCST010118	C	T	0.442	Type 2 diabetes || id:ebi-a-GCST010118	TRUE	reported	igd
rs2092518	0.0072	1.39E-10	42814688	433540	-0.0462	20	ebi-a-GCST010118	T	G	0.3388	Type 2 diabetes || id:ebi-a-GCST010118	TRUE	reported	igd
rs28691713	0.0077	1.79E-17	50356302	433540	-0.0655	22	ebi-a-GCST010118	T	C	0.4448	Type 2 diabetes || id:ebi-a-GCST010118	TRUE	reported	igd
