# Supplementary material for: Unraveling genetic causality between type 2 diabetes and pulmonary tuberculosis on the basis of Mendelian randomization
Source: Diabetol Metab Syndr. 2023 Nov 10;15:228. doi: 10.1186/s13098-023-01213-8 (PMC10636918; doi:10.1186/s13098-023-01213-8)
Supplement: Supplementary file 2 — Additional file 2: Table S2. Identified SNPs in PTB GWAS. [file 13098_2023_1213_MOESM2_ESM.xls]

Supplementary Table 2. Identified SNPs in PTB GWAS
SNP	chr	pos	beta.outcome	se.outcome	samplesize.outcome	pval.outcome	eaf.outcome	effect_allele.outcome	other_allele.outcome	outcome	id.outcome	originalname.outcome	outcome.deprecated	mr_keep.outcome	data_source.outcome
rs12712928	2	45192080	-0.00759064	0.0634951	NA	0.904842	0.412922	C	G	Pulmonary tuberculosis || id:bbj-a-149	bbj-a-149	Pulmonary tuberculosis	Pulmonary tuberculosis || ||	TRUE	igd
rs391933	13	33575692	-0.121951	0.0608028	NA	0.04489	0.547349	A	G	Pulmonary tuberculosis || id:bbj-a-149	bbj-a-149	Pulmonary tuberculosis	Pulmonary tuberculosis || ||	TRUE	igd
rs123378	13	51088809	-0.0562537	0.0740448	NA	0.447419	0.779478	A	G	Pulmonary tuberculosis || id:bbj-a-149	bbj-a-149	Pulmonary tuberculosis	Pulmonary tuberculosis || ||	TRUE	igd
rs9870576	3	63891105	-0.0721953	0.0638497	NA	0.258178	0.345737	C	T	Pulmonary tuberculosis || id:bbj-a-149	bbj-a-149	Pulmonary tuberculosis	Pulmonary tuberculosis || ||	TRUE	igd
rs10011838	4	153520279	0.0669841	0.0619641	NA	0.27969	0.540195	A	G	Pulmonary tuberculosis || id:bbj-a-149	bbj-a-149	Pulmonary tuberculosis	Pulmonary tuberculosis || ||	TRUE	igd
rs10950550	7	15063923	-0.0433716	0.0660645	NA	0.5115	0.305105	G	T	Pulmonary tuberculosis || id:bbj-a-149	bbj-a-149	Pulmonary tuberculosis	Pulmonary tuberculosis || ||	TRUE	igd
rs3735567	7	28219310	-0.0317154	0.0749794	NA	0.672303	0.206842	A	G	Pulmonary tuberculosis || id:bbj-a-149	bbj-a-149	Pulmonary tuberculosis	Pulmonary tuberculosis || ||	TRUE	igd
rs9461650	6	31143241	0.114292	0.0715121	NA	0.109995	0.236708	A	G	Pulmonary tuberculosis || id:bbj-a-149	bbj-a-149	Pulmonary tuberculosis	Pulmonary tuberculosis || ||	TRUE	igd
rs17168486	7	14898282	0.022039	0.0617399	NA	0.721117	0.398345	T	C	Pulmonary tuberculosis || id:bbj-a-149	bbj-a-149	Pulmonary tuberculosis	Pulmonary tuberculosis || ||	TRUE	igd
rs12698877	7	69696905	0.111848	0.0650808	NA	0.085688	0.320897	G	A	Pulmonary tuberculosis || id:bbj-a-149	bbj-a-149	Pulmonary tuberculosis	Pulmonary tuberculosis || ||	TRUE	igd
rs39233	7	89752238	0.050767	0.0731225	NA	0.487511	0.232128	C	G	Pulmonary tuberculosis || id:bbj-a-149	bbj-a-149	Pulmonary tuberculosis	Pulmonary tuberculosis || ||	TRUE	igd
rs55734389	6	7172221	-0.0594168	0.0630221	NA	0.345787	0.35891	G	C	Pulmonary tuberculosis || id:bbj-a-149	bbj-a-149	Pulmonary tuberculosis	Pulmonary tuberculosis || ||	TRUE	igd
rs62485379	7	140630353	0.0414832	0.122449	NA	0.734776	0.0658304	T	A	Pulmonary tuberculosis || id:bbj-a-149	bbj-a-149	Pulmonary tuberculosis	Pulmonary tuberculosis || ||	TRUE	igd
rs3735641	7	127229347	0.0690154	0.069734	NA	0.322323	0.746814	G	A	Pulmonary tuberculosis || id:bbj-a-149	bbj-a-149	Pulmonary tuberculosis	Pulmonary tuberculosis || ||	TRUE	igd
rs2780215	6	34236973	-0.0328046	0.0985261	NA	0.739169	0.112448	G	A	Pulmonary tuberculosis || id:bbj-a-149	bbj-a-149	Pulmonary tuberculosis	Pulmonary tuberculosis || ||	TRUE	igd
rs113154802	9	98278413	0.0378336	0.101032	NA	0.708055	0.102089	T	C	Pulmonary tuberculosis || id:bbj-a-149	bbj-a-149	Pulmonary tuberculosis	Pulmonary tuberculosis || ||	TRUE	igd
rs476828	18	57852587	-0.0112111	0.0698997	NA	0.872575	0.251922	C	T	Pulmonary tuberculosis || id:bbj-a-149	bbj-a-149	Pulmonary tuberculosis	Pulmonary tuberculosis || ||	TRUE	igd
rs6731688	2	630662	-0.00209765	0.0999627	NA	0.983258	0.902224	C	A	Pulmonary tuberculosis || id:bbj-a-149	bbj-a-149	Pulmonary tuberculosis	Pulmonary tuberculosis || ||	TRUE	igd
rs2240885	16	3647098	0.138799	0.0635254	NA	0.0288935	0.417257	A	G	Pulmonary tuberculosis || id:bbj-a-149	bbj-a-149	Pulmonary tuberculosis	Pulmonary tuberculosis || ||	TRUE	igd
rs952471	15	77776498	0.0144201	0.0616917	NA	0.815183	0.40541	G	C	Pulmonary tuberculosis || id:bbj-a-149	bbj-a-149	Pulmonary tuberculosis	Pulmonary tuberculosis || ||	TRUE	igd
rs55700915	14	103237952	-0.114947	0.0629187	NA	0.0677127	0.448364	A	G	Pulmonary tuberculosis || id:bbj-a-149	bbj-a-149	Pulmonary tuberculosis	Pulmonary tuberculosis || ||	TRUE	igd
rs35503308	4	1784211	0.0367786	0.0790481	NA	0.641738	0.72646	G	C	Pulmonary tuberculosis || id:bbj-a-149	bbj-a-149	Pulmonary tuberculosis	Pulmonary tuberculosis || ||	TRUE	igd
rs34811727	12	121500997	-0.0699003	0.0966442	NA	0.469511	0.112566	T	G	Pulmonary tuberculosis || id:bbj-a-149	bbj-a-149	Pulmonary tuberculosis	Pulmonary tuberculosis || ||	TRUE	igd
rs2237897	11	2858546	-0.108055	0.063715	NA	0.0899021	0.378334	T	C	Pulmonary tuberculosis || id:bbj-a-149	bbj-a-149	Pulmonary tuberculosis	Pulmonary tuberculosis || ||	TRUE	igd
rs532504	1	177878933	0.00939042	0.0722808	NA	0.896633	0.223475	A	G	Pulmonary tuberculosis || id:bbj-a-149	bbj-a-149	Pulmonary tuberculosis	Pulmonary tuberculosis || ||	TRUE	igd
rs60573766	1	20688352	-0.0531727	0.0625177	NA	0.395034	0.382757	T	C	Pulmonary tuberculosis || id:bbj-a-149	bbj-a-149	Pulmonary tuberculosis	Pulmonary tuberculosis || ||	TRUE	igd
rs3963364	3	12385357	-0.128565	0.171842	NA	0.454364	0.0397888	A	C	Pulmonary tuberculosis || id:bbj-a-149	bbj-a-149	Pulmonary tuberculosis	Pulmonary tuberculosis || ||	TRUE	igd
rs1459513	3	114960798	-0.0298747	0.062556	NA	0.632958	0.616793	C	A	Pulmonary tuberculosis || id:bbj-a-149	bbj-a-149	Pulmonary tuberculosis	Pulmonary tuberculosis || ||	TRUE	igd
rs73856630	3	123193270	0.0106389	0.065209	NA	0.870399	0.323715	C	T	Pulmonary tuberculosis || id:bbj-a-149	bbj-a-149	Pulmonary tuberculosis	Pulmonary tuberculosis || ||	TRUE	igd
rs13086331	3	187698333	0.109631	0.0866484	NA	0.205786	0.143878	C	T	Pulmonary tuberculosis || id:bbj-a-149	bbj-a-149	Pulmonary tuberculosis	Pulmonary tuberculosis || ||	TRUE	igd
rs1850421	3	152382352	-0.00348553	0.0680431	NA	0.959146	0.726771	C	A	Pulmonary tuberculosis || id:bbj-a-149	bbj-a-149	Pulmonary tuberculosis	Pulmonary tuberculosis || ||	TRUE	igd
rs6012878	20	48837478	-0.0295482	0.0661089	NA	0.654902	0.406062	A	G	Pulmonary tuberculosis || id:bbj-a-149	bbj-a-149	Pulmonary tuberculosis	Pulmonary tuberculosis || ||	TRUE	igd
rs10860209	12	97850215	-0.100211	0.0627856	NA	0.11047	0.401274	A	C	Pulmonary tuberculosis || id:bbj-a-149	bbj-a-149	Pulmonary tuberculosis	Pulmonary tuberculosis || ||	TRUE	igd
rs12437434	14	24878370	-0.0290805	0.0661772	NA	0.660347	0.290605	T	C	Pulmonary tuberculosis || id:bbj-a-149	bbj-a-149	Pulmonary tuberculosis	Pulmonary tuberculosis || ||	TRUE	igd
rs77789961	14	101250258	-0.117699	0.0759961	NA	0.121441	0.266141	T	C	Pulmonary tuberculosis || id:bbj-a-149	bbj-a-149	Pulmonary tuberculosis	Pulmonary tuberculosis || ||	TRUE	igd
rs9368194	6	20510461	-0.0337859	0.0625605	NA	0.589161	0.496537	C	G	Pulmonary tuberculosis || id:bbj-a-149	bbj-a-149	Pulmonary tuberculosis	Pulmonary tuberculosis || ||	TRUE	igd
rs3135911	5	176513896	-0.00599102	0.0616982	NA	0.922645	0.441413	A	C	Pulmonary tuberculosis || id:bbj-a-149	bbj-a-149	Pulmonary tuberculosis	Pulmonary tuberculosis || ||	TRUE	igd
rs9379084	6	7231843	0.0194963	0.0778828	NA	0.802333	0.258935	A	G	Pulmonary tuberculosis || id:bbj-a-149	bbj-a-149	Pulmonary tuberculosis	Pulmonary tuberculosis || ||	TRUE	igd
rs9788635	15	62133674	0.025955	0.0707753	NA	0.713824	0.241065	T	C	Pulmonary tuberculosis || id:bbj-a-149	bbj-a-149	Pulmonary tuberculosis	Pulmonary tuberculosis || ||	TRUE	igd
rs4544248	16	20334816	0.210385	0.115482	NA	0.0684857	0.0768288	G	C	Pulmonary tuberculosis || id:bbj-a-149	bbj-a-149	Pulmonary tuberculosis	Pulmonary tuberculosis || ||	TRUE	igd
rs475002	19	7986638	0.030173	0.0605788	NA	0.618429	0.544873	G	C	Pulmonary tuberculosis || id:bbj-a-149	bbj-a-149	Pulmonary tuberculosis	Pulmonary tuberculosis || ||	TRUE	igd
rs149265787	8	75214398	-0.152409	0.194001	NA	0.432098	0.0255348	G	A	Pulmonary tuberculosis || id:bbj-a-149	bbj-a-149	Pulmonary tuberculosis	Pulmonary tuberculosis || ||	TRUE	igd
rs2908279	7	44174857	-0.0837598	0.0618986	NA	0.175999	0.59837	G	T	Pulmonary tuberculosis || id:bbj-a-149	bbj-a-149	Pulmonary tuberculosis	Pulmonary tuberculosis || ||	TRUE	igd
rs10507349	13	26781528	0.0439564	0.0617635	NA	0.476658	0.448908	A	G	Pulmonary tuberculosis || id:bbj-a-149	bbj-a-149	Pulmonary tuberculosis	Pulmonary tuberculosis || ||	TRUE	igd
rs2796441	9	84308948	-0.0771441	0.062084	NA	0.214024	0.62091	A	G	Pulmonary tuberculosis || id:bbj-a-149	bbj-a-149	Pulmonary tuberculosis	Pulmonary tuberculosis || ||	TRUE	igd
rs7107784	11	2215089	-0.133942	0.111285	NA	0.228748	0.909813	A	G	Pulmonary tuberculosis || id:bbj-a-149	bbj-a-149	Pulmonary tuberculosis	Pulmonary tuberculosis || ||	TRUE	igd
rs2289488	11	2892955	0.00458493	0.0760079	NA	0.951899	0.310483	C	G	Pulmonary tuberculosis || id:bbj-a-149	bbj-a-149	Pulmonary tuberculosis	Pulmonary tuberculosis || ||	TRUE	igd
rs3751236	12	27963402	-0.0141649	0.0660831	NA	0.830275	0.309799	A	G	Pulmonary tuberculosis || id:bbj-a-149	bbj-a-149	Pulmonary tuberculosis	Pulmonary tuberculosis || ||	TRUE	igd
rs6416749	16	73100308	0.0605129	0.0689077	NA	0.37985	0.623477	T	C	Pulmonary tuberculosis || id:bbj-a-149	bbj-a-149	Pulmonary tuberculosis	Pulmonary tuberculosis || ||	TRUE	igd
rs2706710	17	65641651	-0.123221	0.0915671	NA	0.178403	0.121024	T	C	Pulmonary tuberculosis || id:bbj-a-149	bbj-a-149	Pulmonary tuberculosis	Pulmonary tuberculosis || ||	TRUE	igd
rs3837848	17	29647358	0.0371681	0.0647245	NA	0.565797	0.371434	AT	A	Pulmonary tuberculosis || id:bbj-a-149	bbj-a-149	Pulmonary tuberculosis	Pulmonary tuberculosis || ||	TRUE	igd
rs35917376	15	75595357	-0.0584229	0.0731934	NA	0.424755	0.598248	A	T	Pulmonary tuberculosis || id:bbj-a-149	bbj-a-149	Pulmonary tuberculosis	Pulmonary tuberculosis || ||	TRUE	igd
rs8026714	15	91522253	0.0272367	0.0609609	NA	0.655027	0.472784	A	G	Pulmonary tuberculosis || id:bbj-a-149	bbj-a-149	Pulmonary tuberculosis	Pulmonary tuberculosis || ||	TRUE	igd
rs16918226	10	64901223	-0.107469	0.0777959	NA	0.167148	0.188797	T	A	Pulmonary tuberculosis || id:bbj-a-149	bbj-a-149	Pulmonary tuberculosis	Pulmonary tuberculosis || ||	TRUE	igd
rs7895832	10	94276526	0.0173301	0.075434	NA	0.818295	0.206642	T	A	Pulmonary tuberculosis || id:bbj-a-149	bbj-a-149	Pulmonary tuberculosis	Pulmonary tuberculosis || ||	TRUE	igd
rs10830963	11	92708710	-0.0876644	0.0609505	NA	0.150353	0.421415	G	C	Pulmonary tuberculosis || id:bbj-a-149	bbj-a-149	Pulmonary tuberculosis	Pulmonary tuberculosis || ||	TRUE	igd
rs28599782	4	71844118	-0.113	0.0730364	NA	0.12182	0.215439	A	G	Pulmonary tuberculosis || id:bbj-a-149	bbj-a-149	Pulmonary tuberculosis	Pulmonary tuberculosis || ||	TRUE	igd
rs11426513	8	118049260	0.0108051	0.0634905	NA	0.864866	0.514223	AT	A	Pulmonary tuberculosis || id:bbj-a-149	bbj-a-149	Pulmonary tuberculosis	Pulmonary tuberculosis || ||	TRUE	igd
rs2980883	8	126474405	0.0695047	0.0655826	NA	0.289234	0.650809	G	T	Pulmonary tuberculosis || id:bbj-a-149	bbj-a-149	Pulmonary tuberculosis	Pulmonary tuberculosis || ||	TRUE	igd
rs376993806	9	139246588	0.0707983	0.0899098	NA	0.431027	0.846277	G	A	Pulmonary tuberculosis || id:bbj-a-149	bbj-a-149	Pulmonary tuberculosis	Pulmonary tuberculosis || ||	TRUE	igd
rs10795946	10	12324273	0.00287319	0.084031	NA	0.972724	0.208756	G	C	Pulmonary tuberculosis || id:bbj-a-149	bbj-a-149	Pulmonary tuberculosis	Pulmonary tuberculosis || ||	TRUE	igd
rs7901695	10	114754088	0.243357	0.146141	NA	0.0958694	0.0449876	C	T	Pulmonary tuberculosis || id:bbj-a-149	bbj-a-149	Pulmonary tuberculosis	Pulmonary tuberculosis || ||	TRUE	igd
rs10886863	10	122929493	0.0467115	0.0663278	NA	0.481276	0.697707	C	T	Pulmonary tuberculosis || id:bbj-a-149	bbj-a-149	Pulmonary tuberculosis	Pulmonary tuberculosis || ||	TRUE	igd
rs1260326	2	27730940	0.0103686	0.060968	NA	0.864958	0.440882	C	T	Pulmonary tuberculosis || id:bbj-a-149	bbj-a-149	Pulmonary tuberculosis	Pulmonary tuberculosis || ||	TRUE	igd
rs2269245	1	64107893	0.177222	0.0784971	NA	0.0239651	0.182706	A	G	Pulmonary tuberculosis || id:bbj-a-149	bbj-a-149	Pulmonary tuberculosis	Pulmonary tuberculosis || ||	TRUE	igd
rs7656416	4	1254535	0.0610066	0.067283	NA	0.364557	0.308722	T	C	Pulmonary tuberculosis || id:bbj-a-149	bbj-a-149	Pulmonary tuberculosis	Pulmonary tuberculosis || ||	TRUE	igd
rs3887925	3	186665645	0.0732083	0.0610442	NA	0.230424	0.424515	T	C	Pulmonary tuberculosis || id:bbj-a-149	bbj-a-149	Pulmonary tuberculosis	Pulmonary tuberculosis || ||	TRUE	igd
rs742762	6	39046644	0.0394824	0.0711275	NA	0.578831	0.258181	C	A	Pulmonary tuberculosis || id:bbj-a-149	bbj-a-149	Pulmonary tuberculosis	Pulmonary tuberculosis || ||	TRUE	igd
rs9390022	6	143056556	-0.0489162	0.0755066	NA	0.517089	0.201801	C	T	Pulmonary tuberculosis || id:bbj-a-149	bbj-a-149	Pulmonary tuberculosis	Pulmonary tuberculosis || ||	TRUE	igd
rs61779313	1	39944249	0.0659943	0.0807484	NA	0.413767	0.163047	C	T	Pulmonary tuberculosis || id:bbj-a-149	bbj-a-149	Pulmonary tuberculosis	Pulmonary tuberculosis || ||	TRUE	igd
rs201018682	3	170643788	-0.011203	0.0804945	NA	0.88931	0.174983	C	T	Pulmonary tuberculosis || id:bbj-a-149	bbj-a-149	Pulmonary tuberculosis	Pulmonary tuberculosis || ||	TRUE	igd
rs9350271	6	20683164	0.00686986	0.0617153	NA	0.911366	0.425779	A	G	Pulmonary tuberculosis || id:bbj-a-149	bbj-a-149	Pulmonary tuberculosis	Pulmonary tuberculosis || ||	TRUE	igd
rs16884229	6	20857925	0.125246	0.0653554	NA	0.0553159	0.3088	C	T	Pulmonary tuberculosis || id:bbj-a-149	bbj-a-149	Pulmonary tuberculosis	Pulmonary tuberculosis || ||	TRUE	igd
rs243018	2	60586707	0.0254791	0.067005	NA	0.703756	0.677621	G	C	Pulmonary tuberculosis || id:bbj-a-149	bbj-a-149	Pulmonary tuberculosis	Pulmonary tuberculosis || ||	TRUE	igd
rs10965248	9	22132878	-0.124146	0.0610021	NA	0.0418389	0.435484	C	T	Pulmonary tuberculosis || id:bbj-a-149	bbj-a-149	Pulmonary tuberculosis	Pulmonary tuberculosis || ||	TRUE	igd
rs35589574	7	127846470	0.0923825	0.0990681	NA	0.35107	0.111697	T	C	Pulmonary tuberculosis || id:bbj-a-149	bbj-a-149	Pulmonary tuberculosis	Pulmonary tuberculosis || ||	TRUE	igd
rs1016565	9	1032567	0.0195719	0.0618621	NA	0.751715	0.394211	A	G	Pulmonary tuberculosis || id:bbj-a-149	bbj-a-149	Pulmonary tuberculosis	Pulmonary tuberculosis || ||	TRUE	igd
rs7787720	7	13886654	0.0525398	0.0607172	NA	0.386863	0.446776	T	C	Pulmonary tuberculosis || id:bbj-a-149	bbj-a-149	Pulmonary tuberculosis	Pulmonary tuberculosis || ||	TRUE	igd
rs1182444	7	157024510	0.035527	0.0605068	NA	0.557099	0.458746	G	A	Pulmonary tuberculosis || id:bbj-a-149	bbj-a-149	Pulmonary tuberculosis	Pulmonary tuberculosis || ||	TRUE	igd
rs349359	8	73503743	-0.0425735	0.0700132	NA	0.543135	0.252119	C	A	Pulmonary tuberculosis || id:bbj-a-149	bbj-a-149	Pulmonary tuberculosis	Pulmonary tuberculosis || ||	TRUE	igd
rs34642578	8	17927609	0.010929	0.139931	NA	0.937746	0.0505979	T	C	Pulmonary tuberculosis || id:bbj-a-149	bbj-a-149	Pulmonary tuberculosis	Pulmonary tuberculosis || ||	TRUE	igd
rs13266634	8	118184783	-0.0754721	0.0614077	NA	0.219059	0.406627	T	C	Pulmonary tuberculosis || id:bbj-a-149	bbj-a-149	Pulmonary tuberculosis	Pulmonary tuberculosis || ||	TRUE	igd
rs11926494	3	23258614	-0.0114828	0.0823373	NA	0.889086	0.164057	A	G	Pulmonary tuberculosis || id:bbj-a-149	bbj-a-149	Pulmonary tuberculosis	Pulmonary tuberculosis || ||	TRUE	igd
rs340875	1	214158986	0.0977706	0.0612119	NA	0.110211	0.563377	C	G	Pulmonary tuberculosis || id:bbj-a-149	bbj-a-149	Pulmonary tuberculosis	Pulmonary tuberculosis || ||	TRUE	igd
rs838720	2	234303281	0.00711251	0.0616316	NA	0.908125	0.449634	G	C	Pulmonary tuberculosis || id:bbj-a-149	bbj-a-149	Pulmonary tuberculosis	Pulmonary tuberculosis || ||	TRUE	igd
rs2092518	20	42814688	-0.0210488	0.0650156	NA	0.746127	0.321751	T	G	Pulmonary tuberculosis || id:bbj-a-149	bbj-a-149	Pulmonary tuberculosis	Pulmonary tuberculosis || ||	TRUE	igd
rs73085586	20	22430241	0.0632776	0.0638722	NA	0.321837	0.352376	A	G	Pulmonary tuberculosis || id:bbj-a-149	bbj-a-149	Pulmonary tuberculosis	Pulmonary tuberculosis || ||	TRUE	igd
rs117027183	5	36187883	-0.127867	0.0929024	NA	0.16871	0.127297	A	G	Pulmonary tuberculosis || id:bbj-a-149	bbj-a-149	Pulmonary tuberculosis	Pulmonary tuberculosis || ||	TRUE	igd
rs256904	5	55810305	0.0567028	0.0607596	NA	0.3507	0.467043	T	A	Pulmonary tuberculosis || id:bbj-a-149	bbj-a-149	Pulmonary tuberculosis	Pulmonary tuberculosis || ||	TRUE	igd
rs261982	5	95843763	-0.141914	0.0620019	NA	0.0220872	0.394999	T	C	Pulmonary tuberculosis || id:bbj-a-149	bbj-a-149	Pulmonary tuberculosis	Pulmonary tuberculosis || ||	TRUE	igd
rs988748	11	27724745	-0.042041	0.0618789	NA	0.496879	0.598977	G	C	Pulmonary tuberculosis || id:bbj-a-149	bbj-a-149	Pulmonary tuberculosis	Pulmonary tuberculosis || ||	TRUE	igd
rs7109575	11	72463435	0.0908761	0.161552	NA	0.573762	0.0396832	A	G	Pulmonary tuberculosis || id:bbj-a-149	bbj-a-149	Pulmonary tuberculosis	Pulmonary tuberculosis || ||	TRUE	igd
rs149336329	15	52587740	0.148909	0.142596	NA	0.296358	0.0527975	T	G	Pulmonary tuberculosis || id:bbj-a-149	bbj-a-149	Pulmonary tuberculosis	Pulmonary tuberculosis || ||	TRUE	igd
rs58524310	14	77382503	-0.0697972	0.0671836	NA	0.29885	0.319055	G	A	Pulmonary tuberculosis || id:bbj-a-149	bbj-a-149	Pulmonary tuberculosis	Pulmonary tuberculosis || ||	TRUE	igd
rs8037894	15	62394264	0.101886	0.061249	NA	0.0962188	0.423962	C	G	Pulmonary tuberculosis || id:bbj-a-149	bbj-a-149	Pulmonary tuberculosis	Pulmonary tuberculosis || ||	TRUE	igd
rs1266488	15	91458552	0.0791099	0.0625932	NA	0.206275	0.438489	C	T	Pulmonary tuberculosis || id:bbj-a-149	bbj-a-149	Pulmonary tuberculosis	Pulmonary tuberculosis || ||	TRUE	igd
rs12907887	15	40615872	0.0966811	0.0680358	NA	0.155307	0.270404	C	G	Pulmonary tuberculosis || id:bbj-a-149	bbj-a-149	Pulmonary tuberculosis	Pulmonary tuberculosis || ||	TRUE	igd
rs2583934	12	66232810	0.0391683	0.0637937	NA	0.539226	0.341198	T	G	Pulmonary tuberculosis || id:bbj-a-149	bbj-a-149	Pulmonary tuberculosis	Pulmonary tuberculosis || ||	TRUE	igd
rs7313668	12	71449521	0.027246	0.0621177	NA	0.660938	0.384183	T	G	Pulmonary tuberculosis || id:bbj-a-149	bbj-a-149	Pulmonary tuberculosis	Pulmonary tuberculosis || ||	TRUE	igd
rs9523295	13	91948047	0.118796	0.0790091	NA	0.132692	0.177783	A	G	Pulmonary tuberculosis || id:bbj-a-149	bbj-a-149	Pulmonary tuberculosis	Pulmonary tuberculosis || ||	TRUE	igd
rs7250869	19	33887405	-0.010961	0.0607997	NA	0.856932	0.475049	C	T	Pulmonary tuberculosis || id:bbj-a-149	bbj-a-149	Pulmonary tuberculosis	Pulmonary tuberculosis || ||	TRUE	igd
rs3094508	17	36062935	-0.135834	0.0747051	NA	0.069024	0.222535	C	T	Pulmonary tuberculosis || id:bbj-a-149	bbj-a-149	Pulmonary tuberculosis	Pulmonary tuberculosis || ||	TRUE	igd
rs117267808	16	20323168	0.180345	0.114603	NA	0.11557	0.0790348	A	G	Pulmonary tuberculosis || id:bbj-a-149	bbj-a-149	Pulmonary tuberculosis	Pulmonary tuberculosis || ||	TRUE	igd
rs7501939	17	36101156	-0.0171906	0.0643417	NA	0.789333	0.67738	C	T	Pulmonary tuberculosis || id:bbj-a-149	bbj-a-149	Pulmonary tuberculosis	Pulmonary tuberculosis || ||	TRUE	igd
rs62405419	6	50787459	0.0150121	0.0672252	NA	0.823294	0.287551	T	G	Pulmonary tuberculosis || id:bbj-a-149	bbj-a-149	Pulmonary tuberculosis	Pulmonary tuberculosis || ||	TRUE	igd
rs80196932	6	117996631	0.0432587	0.0710977	NA	0.542895	0.247735	C	T	Pulmonary tuberculosis || id:bbj-a-149	bbj-a-149	Pulmonary tuberculosis	Pulmonary tuberculosis || ||	TRUE	igd
rs4273712	6	126964510	-0.0973879	0.0605848	NA	0.107953	0.467978	G	A	Pulmonary tuberculosis || id:bbj-a-149	bbj-a-149	Pulmonary tuberculosis	Pulmonary tuberculosis || ||	TRUE	igd
rs1513275	7	28259233	0.0320041	0.0776981	NA	0.68041	0.815346	C	T	Pulmonary tuberculosis || id:bbj-a-149	bbj-a-149	Pulmonary tuberculosis	Pulmonary tuberculosis || ||	TRUE	igd
rs2074120	7	93107093	-0.0560939	0.0643545	NA	0.383405	0.671305	C	A	Pulmonary tuberculosis || id:bbj-a-149	bbj-a-149	Pulmonary tuberculosis	Pulmonary tuberculosis || ||	TRUE	igd
rs186568031	17	6953781	-0.0461621	0.112281	NA	0.680976	0.0810396	T	C	Pulmonary tuberculosis || id:bbj-a-149	bbj-a-149	Pulmonary tuberculosis	Pulmonary tuberculosis || ||	TRUE	igd
rs7210161	17	6964583	-0.10377	0.0640136	NA	0.105003	0.510811	C	G	Pulmonary tuberculosis || id:bbj-a-149	bbj-a-149	Pulmonary tuberculosis	Pulmonary tuberculosis || ||	TRUE	igd
rs7507912	19	46157916	-0.0125003	0.0759012	NA	0.869186	0.213287	A	G	Pulmonary tuberculosis || id:bbj-a-149	bbj-a-149	Pulmonary tuberculosis	Pulmonary tuberculosis || ||	TRUE	igd
rs9316706	13	22589883	0.0116854	0.0642852	NA	0.85576	0.662492	G	A	Pulmonary tuberculosis || id:bbj-a-149	bbj-a-149	Pulmonary tuberculosis	Pulmonary tuberculosis || ||	TRUE	igd
rs4930974	12	31456888	0.0718547	0.0717093	NA	0.31633	0.282383	T	C	Pulmonary tuberculosis || id:bbj-a-149	bbj-a-149	Pulmonary tuberculosis	Pulmonary tuberculosis || ||	TRUE	igd
rs4739515	8	37391203	-0.0987931	0.0617172	NA	0.109435	0.436919	C	G	Pulmonary tuberculosis || id:bbj-a-149	bbj-a-149	Pulmonary tuberculosis	Pulmonary tuberculosis || ||	TRUE	igd
rs4736999	8	41506152	-0.06849	0.0606168	NA	0.258525	0.508255	G	C	Pulmonary tuberculosis || id:bbj-a-149	bbj-a-149	Pulmonary tuberculosis	Pulmonary tuberculosis || ||	TRUE	igd
rs13092876	3	185495320	-0.0388141	0.0650273	NA	0.550581	0.339267	A	G	Pulmonary tuberculosis || id:bbj-a-149	bbj-a-149	Pulmonary tuberculosis	Pulmonary tuberculosis || ||	TRUE	igd
rs9866168	3	195830310	-0.00942818	0.0694865	NA	0.892071	0.609258	T	A	Pulmonary tuberculosis || id:bbj-a-149	bbj-a-149	Pulmonary tuberculosis	Pulmonary tuberculosis || ||	TRUE	igd
rs62173901	2	165509825	0.375448	0.203728	NA	0.0653446	0.0256963	G	A	Pulmonary tuberculosis || id:bbj-a-149	bbj-a-149	Pulmonary tuberculosis	Pulmonary tuberculosis || ||	TRUE	igd
rs11205766	1	51191935	0.0434789	0.105727	NA	0.680898	0.0917868	A	T	Pulmonary tuberculosis || id:bbj-a-149	bbj-a-149	Pulmonary tuberculosis	Pulmonary tuberculosis || ||	TRUE	igd
rs329122	5	133864599	0.117525	0.0626346	NA	0.0606052	0.373132	A	G	Pulmonary tuberculosis || id:bbj-a-149	bbj-a-149	Pulmonary tuberculosis	Pulmonary tuberculosis || ||	TRUE	igd
rs11374208	10	94521113	-0.225299	0.144479	NA	0.118904	0.952325	TC	T	Pulmonary tuberculosis || id:bbj-a-149	bbj-a-149	Pulmonary tuberculosis	Pulmonary tuberculosis || ||	TRUE	igd
rs3852529	11	2827486	0.083374	0.100815	NA	0.408238	0.145985	T	C	Pulmonary tuberculosis || id:bbj-a-149	bbj-a-149	Pulmonary tuberculosis	Pulmonary tuberculosis || ||	TRUE	igd
rs4148646	11	17415190	0.0816132	0.0624115	NA	0.190987	0.61639	G	C	Pulmonary tuberculosis || id:bbj-a-149	bbj-a-149	Pulmonary tuberculosis	Pulmonary tuberculosis || ||	TRUE	igd
rs633862	9	136155444	-0.0885774	0.0604657	NA	0.142943	0.532922	T	C	Pulmonary tuberculosis || id:bbj-a-149	bbj-a-149	Pulmonary tuberculosis	Pulmonary tuberculosis || ||	TRUE	igd
rs11257657	10	12309139	-0.00173798	0.0659542	NA	0.978977	0.452726	G	C	Pulmonary tuberculosis || id:bbj-a-149	bbj-a-149	Pulmonary tuberculosis	Pulmonary tuberculosis || ||	TRUE	igd
rs410504	4	85301055	-0.190951	0.142697	NA	0.180846	0.947558	G	A	Pulmonary tuberculosis || id:bbj-a-149	bbj-a-149	Pulmonary tuberculosis	Pulmonary tuberculosis || ||	TRUE	igd
rs6885132	5	14768092	-0.020488	0.0609894	NA	0.736926	0.442964	G	C	Pulmonary tuberculosis || id:bbj-a-149	bbj-a-149	Pulmonary tuberculosis	Pulmonary tuberculosis || ||	TRUE	igd
rs10938398	4	45186139	0.0203326	0.0674803	NA	0.763177	0.296265	A	G	Pulmonary tuberculosis || id:bbj-a-149	bbj-a-149	Pulmonary tuberculosis	Pulmonary tuberculosis || ||	TRUE	igd
rs2126736	5	74574984	-0.169395	0.0613476	NA	0.00575824	0.583542	G	A	Pulmonary tuberculosis || id:bbj-a-149	bbj-a-149	Pulmonary tuberculosis	Pulmonary tuberculosis || ||	TRUE	igd
rs2327777	6	137293227	-0.0647506	0.0624496	NA	0.299808	0.608158	C	T	Pulmonary tuberculosis || id:bbj-a-149	bbj-a-149	Pulmonary tuberculosis	Pulmonary tuberculosis || ||	TRUE	igd
rs59317019	1	46249293	-0.0918889	0.0727739	NA	0.20671	0.311779	CT	C	Pulmonary tuberculosis || id:bbj-a-149	bbj-a-149	Pulmonary tuberculosis	Pulmonary tuberculosis || ||	TRUE	igd
rs58718028	3	23560197	0.0430364	0.0668506	NA	0.519724	0.317751	T	C	Pulmonary tuberculosis || id:bbj-a-149	bbj-a-149	Pulmonary tuberculosis	Pulmonary tuberculosis || ||	TRUE	igd
rs10852123	15	90428894	0.0700701	0.0771809	NA	0.363948	0.787334	C	A	Pulmonary tuberculosis || id:bbj-a-149	bbj-a-149	Pulmonary tuberculosis	Pulmonary tuberculosis || ||	TRUE	igd
rs62112368	19	22306775	-0.148358	0.148689	NA	0.31839	0.0579036	A	G	Pulmonary tuberculosis || id:bbj-a-149	bbj-a-149	Pulmonary tuberculosis	Pulmonary tuberculosis || ||	TRUE	igd
rs111246699	12	118400856	0.00836068	0.0685149	NA	0.902877	0.270145	A	G	Pulmonary tuberculosis || id:bbj-a-149	bbj-a-149	Pulmonary tuberculosis	Pulmonary tuberculosis || ||	TRUE	igd
rs55783344	12	121432299	0.0528264	0.0720479	NA	0.463429	0.229176	T	C	Pulmonary tuberculosis || id:bbj-a-149	bbj-a-149	Pulmonary tuberculosis	Pulmonary tuberculosis || ||	TRUE	igd
rs12625671	20	42994812	0.0485532	0.0626262	NA	0.43817	0.443745	C	T	Pulmonary tuberculosis || id:bbj-a-149	bbj-a-149	Pulmonary tuberculosis	Pulmonary tuberculosis || ||	TRUE	igd
rs4286946	8	36849946	0.0678727	0.0655947	NA	0.300797	0.367468	G	C	Pulmonary tuberculosis || id:bbj-a-149	bbj-a-149	Pulmonary tuberculosis	Pulmonary tuberculosis || ||	TRUE	igd
rs4499362	2	149568396	-0.0610264	0.0680597	NA	0.369901	0.342108	T	C	Pulmonary tuberculosis || id:bbj-a-149	bbj-a-149	Pulmonary tuberculosis	Pulmonary tuberculosis || ||	TRUE	igd
rs76878791	5	55818401	0.0354115	0.0648568	NA	0.585069	0.336359	G	A	Pulmonary tuberculosis || id:bbj-a-149	bbj-a-149	Pulmonary tuberculosis	Pulmonary tuberculosis || ||	TRUE	igd
rs238763	1	229642499	0.0135128	0.0719521	NA	0.851031	0.298372	A	T	Pulmonary tuberculosis || id:bbj-a-149	bbj-a-149	Pulmonary tuberculosis	Pulmonary tuberculosis || ||	TRUE	igd
rs146716733	10	63717113	0.0586577	0.0915728	NA	0.52181	0.131064	T	C	Pulmonary tuberculosis || id:bbj-a-149	bbj-a-149	Pulmonary tuberculosis	Pulmonary tuberculosis || ||	TRUE	igd
rs7900112	10	77314617	0.0398942	0.0607356	NA	0.511277	0.493048	A	T	Pulmonary tuberculosis || id:bbj-a-149	bbj-a-149	Pulmonary tuberculosis	Pulmonary tuberculosis || ||	TRUE	igd
rs4403739	10	94996987	0.0145943	0.161749	NA	0.928106	0.963051	T	C	Pulmonary tuberculosis || id:bbj-a-149	bbj-a-149	Pulmonary tuberculosis	Pulmonary tuberculosis || ||	TRUE	igd
rs35906730	10	94435673	-0.0728169	0.0696563	NA	0.29585	0.736478	A	G	Pulmonary tuberculosis || id:bbj-a-149	bbj-a-149	Pulmonary tuberculosis	Pulmonary tuberculosis || ||	TRUE	igd
rs7090695	10	112801213	0.0075171	0.0611214	NA	0.902118	0.578498	C	G	Pulmonary tuberculosis || id:bbj-a-149	bbj-a-149	Pulmonary tuberculosis	Pulmonary tuberculosis || ||	TRUE	igd
rs57373996	10	114733337	0.119728	0.150658	NA	0.426788	0.0519907	GTTTA	G	Pulmonary tuberculosis || id:bbj-a-149	bbj-a-149	Pulmonary tuberculosis	Pulmonary tuberculosis || ||	TRUE	igd
rs72874858	2	165445620	0.0988356	0.102411	NA	0.334503	0.100392	C	T	Pulmonary tuberculosis || id:bbj-a-149	bbj-a-149	Pulmonary tuberculosis	Pulmonary tuberculosis || ||	TRUE	igd
rs1421085	16	53800954	-0.0275608	0.0745739	NA	0.711697	0.202694	C	T	Pulmonary tuberculosis || id:bbj-a-149	bbj-a-149	Pulmonary tuberculosis	Pulmonary tuberculosis || ||	TRUE	igd
rs12610052	19	46239123	-0.10349	0.0678646	NA	0.127271	0.333301	C	T	Pulmonary tuberculosis || id:bbj-a-149	bbj-a-149	Pulmonary tuberculosis	Pulmonary tuberculosis || ||	TRUE	igd
rs17072370	13	80705730	-0.0517272	0.0690959	NA	0.454081	0.26796	A	T	Pulmonary tuberculosis || id:bbj-a-149	bbj-a-149	Pulmonary tuberculosis	Pulmonary tuberculosis || ||	TRUE	igd
rs896852	8	95960886	-0.0787726	0.0655152	NA	0.229226	0.697945	T	G	Pulmonary tuberculosis || id:bbj-a-149	bbj-a-149	Pulmonary tuberculosis	Pulmonary tuberculosis || ||	TRUE	igd
rs8043085	15	38828140	0.0567545	0.0612648	NA	0.354248	0.490748	T	G	Pulmonary tuberculosis || id:bbj-a-149	bbj-a-149	Pulmonary tuberculosis	Pulmonary tuberculosis || ||	TRUE	igd
rs3869115	6	31204694	0.0964506	0.0772172	NA	0.211635	0.196188	G	C	Pulmonary tuberculosis || id:bbj-a-149	bbj-a-149	Pulmonary tuberculosis	Pulmonary tuberculosis || ||	TRUE	igd
rs1206684	6	131954879	-0.0368025	0.0605439	NA	0.543277	0.479892	A	G	Pulmonary tuberculosis || id:bbj-a-149	bbj-a-149	Pulmonary tuberculosis	Pulmonary tuberculosis || ||	TRUE	igd
rs1426371	12	108629780	-0.0644673	0.0623583	NA	0.301219	0.482587	A	G	Pulmonary tuberculosis || id:bbj-a-149	bbj-a-149	Pulmonary tuberculosis	Pulmonary tuberculosis || ||	TRUE	igd
rs147707338	12	121508317	-0.0360472	0.104313	NA	0.729667	0.102278	T	C	Pulmonary tuberculosis || id:bbj-a-149	bbj-a-149	Pulmonary tuberculosis	Pulmonary tuberculosis || ||	TRUE	igd
rs61975988	14	38809661	0.0251816	0.0606896	NA	0.678197	0.554585	G	A	Pulmonary tuberculosis || id:bbj-a-149	bbj-a-149	Pulmonary tuberculosis	Pulmonary tuberculosis || ||	TRUE	igd
rs4237150	9	4290085	0.0927514	0.0616821	NA	0.132659	0.427654	C	G	Pulmonary tuberculosis || id:bbj-a-149	bbj-a-149	Pulmonary tuberculosis	Pulmonary tuberculosis || ||	TRUE	igd
rs1575972	9	22301092	0.0202396	0.130644	NA	0.876883	0.0587418	A	T	Pulmonary tuberculosis || id:bbj-a-149	bbj-a-149	Pulmonary tuberculosis	Pulmonary tuberculosis || ||	TRUE	igd
rs1328412	9	81917127	-0.300135	0.137164	NA	0.0286589	0.0536772	C	T	Pulmonary tuberculosis || id:bbj-a-149	bbj-a-149	Pulmonary tuberculosis	Pulmonary tuberculosis || ||	TRUE	igd
rs76203868	10	12104286	-0.0448273	0.075528	NA	0.552834	0.241762	G	C	Pulmonary tuberculosis || id:bbj-a-149	bbj-a-149	Pulmonary tuberculosis	Pulmonary tuberculosis || ||	TRUE	igd
rs7084330	10	12569272	-0.0326174	0.0669239	NA	0.625988	0.296845	G	C	Pulmonary tuberculosis || id:bbj-a-149	bbj-a-149	Pulmonary tuberculosis	Pulmonary tuberculosis || ||	TRUE	igd
rs9948462	18	7076836	-0.112296	0.0678105	NA	0.0977147	0.714513	T	C	Pulmonary tuberculosis || id:bbj-a-149	bbj-a-149	Pulmonary tuberculosis	Pulmonary tuberculosis || ||	TRUE	igd
rs62286764	4	1413421	0.0341496	0.0656644	NA	0.60302	0.634927	A	T	Pulmonary tuberculosis || id:bbj-a-149	bbj-a-149	Pulmonary tuberculosis	Pulmonary tuberculosis || ||	TRUE	igd
rs703980	10	80943841	0.241937	0.060777	NA	6.87E-05	0.446628	A	G	Pulmonary tuberculosis || id:bbj-a-149	bbj-a-149	Pulmonary tuberculosis	Pulmonary tuberculosis || ||	TRUE	igd
rs28691713	22	50446550	0.0084752	0.0714524	NA	0.905582	0.515711	C	T	Pulmonary tuberculosis || id:bbj-a-149	bbj-a-149	Pulmonary tuberculosis	Pulmonary tuberculosis || ||	TRUE	igd
