# Supplementary material for: Unraveling genetic causality between type 2 diabetes and pulmonary tuberculosis on the basis of Mendelian randomization
Source: Diabetol Metab Syndr. 2023 Nov 10;15:228. doi: 10.1186/s13098-023-01213-8 (PMC10636918; doi:10.1186/s13098-023-01213-8)
Supplement: Supplementary file 3 — Additional file 3: Table S3. IVs used to assess the genetic association between T2DM and PTB. [file 13098_2023_1213_MOESM3_ESM.xls]

Supplementary Table 3.IVs used to assess the genetic association between T2DM and PTB
SNP	effect_allele.exposure	other_allele.exposure	effect_allele.outcome	other_allele.outcome	beta.exposure	beta.outcome	eaf.exposure	eaf.outcome	id.outcome	chr	pos	se.outcome	pval.outcome	outcome	originalname.outcome	outcome.deprecated	mr_keep.outcome	data_source.outcome	se.exposure	pval.exposure	pos.exposure	chr.exposure	id.exposure	exposure	mr_keep.exposure	pval_origin.exposure	data_source.exposure	action	mr_keep	nearest genes
rs10011838	A	G	A	G	-0.0729	0.0669841	0.507	0.540195	bbj-a-149	4	153520279	0.0619641	0.27969	Pulmonary tuberculosis || id:bbj-a-149	Pulmonary tuberculosis	Pulmonary tuberculosis || ||	TRUE	igd	0.0067	1.43E-27	153520279	4	ebi-a-GCST010118	Type 2 diabetes || id:ebi-a-GCST010118	TRUE	reported	igd	2	TRUE	TMEM154
rs1016565	A	G	A	G	0.0375	0.0195719	0.4209	0.394211	bbj-a-149	9	1032567	0.0618621	0.751715	Pulmonary tuberculosis || id:bbj-a-149	Pulmonary tuberculosis	Pulmonary tuberculosis || ||	TRUE	igd	0.0067	2.18E-08	1032567	9	ebi-a-GCST010118	Type 2 diabetes || id:ebi-a-GCST010118	TRUE	reported	igd	2	TRUE	DMRT2,DMRT3,LINC01230
rs10507349	A	G	A	G	-0.0638	0.0439564	0.434	0.448908	bbj-a-149	13	26781528	0.0617635	0.476658	Pulmonary tuberculosis || id:bbj-a-149	Pulmonary tuberculosis	Pulmonary tuberculosis || ||	TRUE	igd	0.0067	1.69E-21	26781528	13	ebi-a-GCST010118	Type 2 diabetes || id:ebi-a-GCST010118	TRUE	reported	igd	2	TRUE	CDK8,RNF6
rs10795946	G	C	G	C	0.085	0.00287319	0.2264	0.208756	bbj-a-149	10	12324273	0.084031	0.972724	Pulmonary tuberculosis || id:bbj-a-149	Pulmonary tuberculosis	Pulmonary tuberculosis || ||	TRUE	igd	0.0085	1.52E-23	12324273	10	ebi-a-GCST010118	Type 2 diabetes || id:ebi-a-GCST010118	TRUE	reported	igd	2	TRUE	CDC123
rs10852123	C	A	C	A	-0.0601	0.0700701	0.799	0.787334	bbj-a-149	15	90428894	0.0771809	0.363948	Pulmonary tuberculosis || id:bbj-a-149	Pulmonary tuberculosis	Pulmonary tuberculosis || ||	TRUE	igd	0.0084	8.38E-13	90428894	15	ebi-a-GCST010118	Type 2 diabetes || id:ebi-a-GCST010118	TRUE	reported	igd	2	TRUE	AP3S2,C15orf38,C15orf38-AP3S2,MIR5094
rs10860209	A	C	A	C	-0.0402	-0.100211	0.411	0.401274	bbj-a-149	12	97850215	0.0627856	0.11047	Pulmonary tuberculosis || id:bbj-a-149	Pulmonary tuberculosis	Pulmonary tuberculosis || ||	TRUE	igd	0.0069	5.67E-09	97850215	12	ebi-a-GCST010118	Type 2 diabetes || id:ebi-a-GCST010118	TRUE	reported	igd	2	TRUE	MIR1251,RMST
rs10886863	C	T	C	T	0.0595	0.0467115	0.6641	0.697707	bbj-a-149	10	122929493	0.0663278	0.481276	Pulmonary tuberculosis || id:bbj-a-149	Pulmonary tuberculosis	Pulmonary tuberculosis || ||	TRUE	igd	0.0071	5.28E-17	122929493	10	ebi-a-GCST010118	Type 2 diabetes || id:ebi-a-GCST010118	TRUE	reported	igd	2	TRUE	NA
rs10938398	A	G	A	G	0.0457	0.0203326	0.2921	0.296265	bbj-a-149	4	45186139	0.0674803	0.763177	Pulmonary tuberculosis || id:bbj-a-149	Pulmonary tuberculosis	Pulmonary tuberculosis || ||	TRUE	igd	0.0073	3.84E-10	45186139	4	ebi-a-GCST010118	Type 2 diabetes || id:ebi-a-GCST010118	TRUE	reported	igd	2	TRUE	NA
rs10950550	G	T	G	T	-0.065	-0.0433716	0.3168	0.305105	bbj-a-149	7	15063923	0.0660645	0.5115	Pulmonary tuberculosis || id:bbj-a-149	Pulmonary tuberculosis	Pulmonary tuberculosis || ||	TRUE	igd	0.0072	1.75E-19	15063923	7	ebi-a-GCST010118	Type 2 diabetes || id:ebi-a-GCST010118	TRUE	reported	igd	2	TRUE	NA
rs10965248	C	T	C	T	-0.1829	-0.124146	0.437	0.435484	bbj-a-149	9	22132878	0.0610021	0.0418389	Pulmonary tuberculosis || id:bbj-a-149	Pulmonary tuberculosis	Pulmonary tuberculosis || ||	TRUE	igd	0.0067	4.42E-164	22132878	9	ebi-a-GCST010118	Type 2 diabetes || id:ebi-a-GCST010118	TRUE	reported	igd	2	TRUE	CDKN2B-AS1
rs111246699	A	G	A	G	0.0614	0.00836068	0.2572	0.270145	bbj-a-149	12	118400856	0.0685149	0.902877	Pulmonary tuberculosis || id:bbj-a-149	Pulmonary tuberculosis	Pulmonary tuberculosis || ||	TRUE	igd	0.0077	1.54E-15	118400856	12	ebi-a-GCST010118	Type 2 diabetes || id:ebi-a-GCST010118	TRUE	reported	igd	2	TRUE	KSR2
rs11205766	A	T	A	T	-0.0902	0.0434789	0.0969	0.0917868	bbj-a-149	1	51191935	0.105727	0.680898	Pulmonary tuberculosis || id:bbj-a-149	Pulmonary tuberculosis	Pulmonary tuberculosis || ||	TRUE	igd	0.0116	7.49E-15	51191935	1	ebi-a-GCST010118	Type 2 diabetes || id:ebi-a-GCST010118	TRUE	reported	igd	2	TRUE	FAF1
rs113154802	T	C	T	C	-0.0601	0.0378336	0.1115	0.102089	bbj-a-149	9	98278413	0.101032	0.708055	Pulmonary tuberculosis || id:bbj-a-149	Pulmonary tuberculosis	Pulmonary tuberculosis || ||	TRUE	igd	0.0109	3.51E-08	98278413	9	ebi-a-GCST010118	Type 2 diabetes || id:ebi-a-GCST010118	TRUE	reported	igd	2	TRUE	LOC100507346,PTCH1
rs11374208	TC	T	TC	T	-0.1687	-0.225299	0.9591	0.952325	bbj-a-149	10	94521113	0.144479	0.118904	Pulmonary tuberculosis || id:bbj-a-149	Pulmonary tuberculosis	Pulmonary tuberculosis || ||	TRUE	igd	0.0164	8.10E-25	94521113	10	ebi-a-GCST010118	Type 2 diabetes || id:ebi-a-GCST010118	TRUE	reported	igd	2	TRUE	NA
rs11426513	AT	A	AT	A	0.0397	0.0108051	0.5033	0.514223	bbj-a-149	8	118049260	0.0634905	0.864866	Pulmonary tuberculosis || id:bbj-a-149	Pulmonary tuberculosis	Pulmonary tuberculosis || ||	TRUE	igd	0.007	1.42E-08	118049260	8	ebi-a-GCST010118	Type 2 diabetes || id:ebi-a-GCST010118	TRUE	reported	igd	2	TRUE	SLC30A8
rs117027183	A	G	A	G	0.05	-0.127867	0.1601	0.127297	bbj-a-149	5	36187883	0.0929024	0.16871	Pulmonary tuberculosis || id:bbj-a-149	Pulmonary tuberculosis	Pulmonary tuberculosis || ||	TRUE	igd	0.0091	3.92E-08	36187883	5	ebi-a-GCST010118	Type 2 diabetes || id:ebi-a-GCST010118	TRUE	reported	igd	2	TRUE	LMBRD2,MIR580,NADK2,SKP2
rs117267808	A	G	A	G	0.1032	0.180345	0.0782	0.0790348	bbj-a-149	16	20323168	0.114603	0.11557	Pulmonary tuberculosis || id:bbj-a-149	Pulmonary tuberculosis	Pulmonary tuberculosis || ||	TRUE	igd	0.0123	4.85E-17	20323168	16	ebi-a-GCST010118	Type 2 diabetes || id:ebi-a-GCST010118	TRUE	reported	igd	2	TRUE	GP2,PDILT,UMOD
rs1182444	G	A	G	A	0.0473	0.035527	0.4947	0.458746	bbj-a-149	7	157024510	0.0605068	0.557099	Pulmonary tuberculosis || id:bbj-a-149	Pulmonary tuberculosis	Pulmonary tuberculosis || ||	TRUE	igd	0.0067	1.67E-12	157024510	7	ebi-a-GCST010118	Type 2 diabetes || id:ebi-a-GCST010118	TRUE	reported	igd	2	TRUE	UBE3C
rs11926494	A	G	A	G	-0.1123	-0.0114828	0.18	0.164057	bbj-a-149	3	23258614	0.0823373	0.889086	Pulmonary tuberculosis || id:bbj-a-149	Pulmonary tuberculosis	Pulmonary tuberculosis || ||	TRUE	igd	0.0088	2.69E-37	23258614	3	ebi-a-GCST010118	Type 2 diabetes || id:ebi-a-GCST010118	TRUE	reported	igd	2	TRUE	UBE2E2
rs1206684	A	G	A	G	-0.0399	-0.0368025	0.4799	0.479892	bbj-a-149	6	131954879	0.0605439	0.543277	Pulmonary tuberculosis || id:bbj-a-149	Pulmonary tuberculosis	Pulmonary tuberculosis || ||	TRUE	igd	0.0068	4.42E-09	131954879	6	ebi-a-GCST010118	Type 2 diabetes || id:ebi-a-GCST010118	TRUE	reported	igd	2	TRUE	ARG1,ENPP3,MED23
rs123378	A	G	A	G	-0.0533	-0.0562537	0.8049	0.779478	bbj-a-149	13	51088809	0.0740448	0.447419	Pulmonary tuberculosis || id:bbj-a-149	Pulmonary tuberculosis	Pulmonary tuberculosis || ||	TRUE	igd	0.0084	2.22E-10	51088809	13	ebi-a-GCST010118	Type 2 diabetes || id:ebi-a-GCST010118	TRUE	reported	igd	2	TRUE	DLEU1
rs12437434	T	C	T	C	-0.0458	-0.0290805	0.2873	0.290605	bbj-a-149	14	24878370	0.0661772	0.660347	Pulmonary tuberculosis || id:bbj-a-149	Pulmonary tuberculosis	Pulmonary tuberculosis || ||	TRUE	igd	0.0075	1.02E-09	24878370	14	ebi-a-GCST010118	Type 2 diabetes || id:ebi-a-GCST010118	TRUE	reported	igd	2	TRUE	CBLN3,KHNYN,LOC101927045,NFATC4,NYNRIN,SDR39U1
rs1260326	C	T	C	T	0.0632	0.0103686	0.4562	0.440882	bbj-a-149	2	27730940	0.060968	0.864958	Pulmonary tuberculosis || id:bbj-a-149	Pulmonary tuberculosis	Pulmonary tuberculosis || ||	TRUE	igd	0.0066	1.01E-21	27730940	2	ebi-a-GCST010118	Type 2 diabetes || id:ebi-a-GCST010118	TRUE	reported	igd	2	TRUE	FNDC4,GCKR,IFT172
rs12610052	C	T	C	T	0.0456	-0.10349	0.3068	0.333301	bbj-a-149	19	46239123	0.0678646	0.127271	Pulmonary tuberculosis || id:bbj-a-149	Pulmonary tuberculosis	Pulmonary tuberculosis || ||	TRUE	igd	0.0076	1.97E-09	46239123	19	ebi-a-GCST010118	Type 2 diabetes || id:ebi-a-GCST010118	TRUE	reported	igd	2	TRUE	DMPK,DMWD,FBXO46,LOC388553,QPCTL,SIX5,SNRPD2
rs12625671	C	T	C	T	0.0655	0.0485532	0.442	0.443745	bbj-a-149	20	42994812	0.0626262	0.43817	Pulmonary tuberculosis || id:bbj-a-149	Pulmonary tuberculosis	Pulmonary tuberculosis || ||	TRUE	igd	0.0069	2.25E-21	42994812	20	ebi-a-GCST010118	Type 2 diabetes || id:ebi-a-GCST010118	TRUE	reported	igd	2	TRUE	HNF4A,HNF4A-AS1,MIR3646,R3HDML
rs1266488	C	T	C	T	-0.0439	0.0791099	0.4125	0.438489	bbj-a-149	15	91458552	0.0625932	0.206275	Pulmonary tuberculosis || id:bbj-a-149	Pulmonary tuberculosis	Pulmonary tuberculosis || ||	TRUE	igd	0.0071	6.29E-10	91458552	15	ebi-a-GCST010118	Type 2 diabetes || id:ebi-a-GCST010118	TRUE	reported	igd	2	TRUE	FES,FURIN,HDDC3,MAN2A2,RCCD1,UNC45A
rs12698877	G	A	G	A	0.0673	0.111848	0.3362	0.320897	bbj-a-149	7	69696905	0.0650808	0.085688	Pulmonary tuberculosis || id:bbj-a-149	Pulmonary tuberculosis	Pulmonary tuberculosis || ||	TRUE	igd	0.007	6.96E-22	69696905	7	ebi-a-GCST010118	Type 2 diabetes || id:ebi-a-GCST010118	TRUE	reported	igd	2	TRUE	AUTS2
rs12712928	C	G	C	G	0.0544	-0.00759064	0.4022	0.412922	bbj-a-149	2	45192080	0.0634951	0.904842	Pulmonary tuberculosis || id:bbj-a-149	Pulmonary tuberculosis	Pulmonary tuberculosis || ||	TRUE	igd	0.0071	1.83E-14	45192080	2	ebi-a-GCST010118	Type 2 diabetes || id:ebi-a-GCST010118	TRUE	reported	igd	2	TRUE	SIX2,SIX3,SIX3-AS1
rs12907887	C	G	C	G	0.077	0.0966811	0.229	0.270404	bbj-a-149	15	40615872	0.0680358	0.155307	Pulmonary tuberculosis || id:bbj-a-149	Pulmonary tuberculosis	Pulmonary tuberculosis || ||	TRUE	igd	0.0083	1.74E-20	40615872	15	ebi-a-GCST010118	Type 2 diabetes || id:ebi-a-GCST010118	TRUE	reported	igd	2	TRUE	ANKRD63,C15orf52,DISP2,PAK6,PHGR1,PLCB2
rs13086331	C	T	C	T	-0.0509	0.109631	0.1813	0.143878	bbj-a-149	3	187698333	0.0866484	0.205786	Pulmonary tuberculosis || id:bbj-a-149	Pulmonary tuberculosis	Pulmonary tuberculosis || ||	TRUE	igd	0.0088	7.29E-09	187698333	3	ebi-a-GCST010118	Type 2 diabetes || id:ebi-a-GCST010118	TRUE	reported	igd	2	TRUE	NA
rs13092876	A	G	A	G	0.1257	-0.0388141	0.3122	0.339267	bbj-a-149	3	185495320	0.0650273	0.550581	Pulmonary tuberculosis || id:bbj-a-149	Pulmonary tuberculosis	Pulmonary tuberculosis || ||	TRUE	igd	0.0073	1.91E-66	185495320	3	ebi-a-GCST010118	Type 2 diabetes || id:ebi-a-GCST010118	TRUE	reported	igd	2	TRUE	IGF2BP2
rs13266634	T	C	T	C	-0.116	-0.0754721	0.4143	0.406627	bbj-a-149	8	118184783	0.0614077	0.219059	Pulmonary tuberculosis || id:bbj-a-149	Pulmonary tuberculosis	Pulmonary tuberculosis || ||	TRUE	igd	0.0067	3.72E-67	118184783	8	ebi-a-GCST010118	Type 2 diabetes || id:ebi-a-GCST010118	TRUE	reported	igd	2	TRUE	SLC30A8
rs1328412	C	T	C	T	-0.0967	-0.300135	0.0552	0.0536772	bbj-a-149	9	81917127	0.137164	0.0286589	Pulmonary tuberculosis || id:bbj-a-149	Pulmonary tuberculosis	Pulmonary tuberculosis || ||	TRUE	igd	0.0148	6.41E-11	81917127	9	ebi-a-GCST010118	Type 2 diabetes || id:ebi-a-GCST010118	TRUE	reported	igd	2	TRUE	NA
rs1421085	C	T	C	T	0.1303	-0.0275608	0.1668	0.202694	bbj-a-149	16	53800954	0.0745739	0.711697	Pulmonary tuberculosis || id:bbj-a-149	Pulmonary tuberculosis	Pulmonary tuberculosis || ||	TRUE	igd	0.0089	1.55E-48	53800954	16	ebi-a-GCST010118	Type 2 diabetes || id:ebi-a-GCST010118	TRUE	reported	igd	2	TRUE	FTO
rs1426371	A	G	A	G	-0.0479	-0.0644673	0.5089	0.482587	bbj-a-149	12	108629780	0.0623583	0.301219	Pulmonary tuberculosis || id:bbj-a-149	Pulmonary tuberculosis	Pulmonary tuberculosis || ||	TRUE	igd	0.007	7.76E-12	108629780	12	ebi-a-GCST010118	Type 2 diabetes || id:ebi-a-GCST010118	TRUE	reported	igd	2	TRUE	WSCD2
rs1459513	C	A	C	A	0.0463	-0.0298747	0.6093	0.616793	bbj-a-149	3	114960798	0.062556	0.632958	Pulmonary tuberculosis || id:bbj-a-149	Pulmonary tuberculosis	Pulmonary tuberculosis || ||	TRUE	igd	0.007	3.73E-11	114960798	3	ebi-a-GCST010118	Type 2 diabetes || id:ebi-a-GCST010118	TRUE	reported	igd	2	TRUE	NA
rs146716733	T	C	T	C	-0.0596	0.0586577	0.1317	0.131064	bbj-a-149	10	63717113	0.0915728	0.52181	Pulmonary tuberculosis || id:bbj-a-149	Pulmonary tuberculosis	Pulmonary tuberculosis || ||	TRUE	igd	0.01	2.52E-09	63717113	10	ebi-a-GCST010118	Type 2 diabetes || id:ebi-a-GCST010118	TRUE	reported	igd	2	TRUE	ARID5B,MIR548AV
rs147707338	T	C	T	C	0.0865	-0.0360472	0.0695	0.102278	bbj-a-149	12	121508317	0.104313	0.729667	Pulmonary tuberculosis || id:bbj-a-149	Pulmonary tuberculosis	Pulmonary tuberculosis || ||	TRUE	igd	0.014	6.47E-10	121508317	12	ebi-a-GCST010118	Type 2 diabetes || id:ebi-a-GCST010118	TRUE	reported	igd	2	TRUE	OASL
rs149265787	G	A	G	A	0.1339	-0.152409	0.0239	0.0255348	bbj-a-149	8	75214398	0.194001	0.432098	Pulmonary tuberculosis || id:bbj-a-149	Pulmonary tuberculosis	Pulmonary tuberculosis || ||	TRUE	igd	0.0216	5.68E-10	75214398	8	ebi-a-GCST010118	Type 2 diabetes || id:ebi-a-GCST010118	TRUE	reported	igd	2	TRUE	GDAP1,JPH1
rs149336329	T	G	T	G	-0.1006	0.148909	0.0506	0.0527975	bbj-a-149	15	52587740	0.142596	0.296358	Pulmonary tuberculosis || id:bbj-a-149	Pulmonary tuberculosis	Pulmonary tuberculosis || ||	TRUE	igd	0.0167	1.70E-09	52587740	15	ebi-a-GCST010118	Type 2 diabetes || id:ebi-a-GCST010118	TRUE	reported	igd	2	TRUE	MIR1266,MYO5A,MYO5C
rs1513275	C	T	C	T	0.0566	0.0320041	0.7836	0.815346	bbj-a-149	7	28259233	0.0776981	0.68041	Pulmonary tuberculosis || id:bbj-a-149	Pulmonary tuberculosis	Pulmonary tuberculosis || ||	TRUE	igd	0.0085	2.76E-11	28259233	7	ebi-a-GCST010118	Type 2 diabetes || id:ebi-a-GCST010118	TRUE	reported	igd	2	TRUE	JAZF1,JAZF1-AS1
rs1575972	A	T	A	T	-0.1264	0.0202396	0.0483	0.0587418	bbj-a-149	9	22301092	0.130644	0.876883	Pulmonary tuberculosis || id:bbj-a-149	Pulmonary tuberculosis	Pulmonary tuberculosis || ||	TRUE	igd	0.0162	6.07E-15	22301092	9	ebi-a-GCST010118	Type 2 diabetes || id:ebi-a-GCST010118	TRUE	reported	igd	2	TRUE	NA
rs16884229	C	T	C	T	0.097	0.125246	0.3345	0.3088	bbj-a-149	6	20857925	0.0653554	0.0553159	Pulmonary tuberculosis || id:bbj-a-149	Pulmonary tuberculosis	Pulmonary tuberculosis || ||	TRUE	igd	0.007	1.15E-43	20857925	6	ebi-a-GCST010118	Type 2 diabetes || id:ebi-a-GCST010118	TRUE	reported	igd	2	TRUE	CDKAL1
rs16918226	T	A	T	A	-0.0592	-0.107469	0.2059	0.188797	bbj-a-149	10	64901223	0.0777959	0.167148	Pulmonary tuberculosis || id:bbj-a-149	Pulmonary tuberculosis	Pulmonary tuberculosis || ||	TRUE	igd	0.0082	5.22E-13	64901223	10	ebi-a-GCST010118	Type 2 diabetes || id:ebi-a-GCST010118	TRUE	reported	igd	2	TRUE	JMJD1C,NRBF2
rs17072370	A	T	A	T	-0.0889	-0.0517272	0.2787	0.26796	bbj-a-149	13	80705730	0.0690959	0.454081	Pulmonary tuberculosis || id:bbj-a-149	Pulmonary tuberculosis	Pulmonary tuberculosis || ||	TRUE	igd	0.0076	1.31E-31	80705730	13	ebi-a-GCST010118	Type 2 diabetes || id:ebi-a-GCST010118	TRUE	reported	igd	2	TRUE	NA
rs17168486	T	C	T	C	0.0643	0.022039	0.4181	0.398345	bbj-a-149	7	14898282	0.0617399	0.721117	Pulmonary tuberculosis || id:bbj-a-149	Pulmonary tuberculosis	Pulmonary tuberculosis || ||	TRUE	igd	0.0067	8.23E-22	14898282	7	ebi-a-GCST010118	Type 2 diabetes || id:ebi-a-GCST010118	TRUE	reported	igd	2	TRUE	DGKB
rs1850421	C	A	C	A	-0.0442	-0.00348553	0.7223	0.726771	bbj-a-149	3	152382352	0.0680431	0.959146	Pulmonary tuberculosis || id:bbj-a-149	Pulmonary tuberculosis	Pulmonary tuberculosis || ||	TRUE	igd	0.0073	1.41E-09	152382352	3	ebi-a-GCST010118	Type 2 diabetes || id:ebi-a-GCST010118	TRUE	reported	igd	2	TRUE	NA
rs186568031	T	C	T	C	0.1156	-0.0461621	0.0942	0.0810396	bbj-a-149	17	6953781	0.112281	0.680976	Pulmonary tuberculosis || id:bbj-a-149	Pulmonary tuberculosis	Pulmonary tuberculosis || ||	TRUE	igd	0.0115	8.99E-24	6953781	17	ebi-a-GCST010118	Type 2 diabetes || id:ebi-a-GCST010118	TRUE	reported	igd	2	TRUE	ALOX12,BCL6B,C17orf49,CLEC10A,LOC100506713,MIR195,MIR497,MIR497HG,RNASEK,RNASEK-C17orf49,SLC16A11,SLC16A13
rs201018682	C	T	C	T	-0.0592	-0.011203	0.1838	0.174983	bbj-a-149	3	170643788	0.0804945	0.88931	Pulmonary tuberculosis || id:bbj-a-149	Pulmonary tuberculosis	Pulmonary tuberculosis || ||	TRUE	igd	0.0087	1.01E-11	170643788	3	ebi-a-GCST010118	Type 2 diabetes || id:ebi-a-GCST010118	TRUE	reported	igd	2	TRUE	EIF5A2
rs2074120	C	A	C	A	-0.0409	-0.0560939	0.677	0.671305	bbj-a-149	7	93107093	0.0643545	0.383405	Pulmonary tuberculosis || id:bbj-a-149	Pulmonary tuberculosis	Pulmonary tuberculosis || ||	TRUE	igd	0.0071	8.38E-09	93107093	7	ebi-a-GCST010118	Type 2 diabetes || id:ebi-a-GCST010118	TRUE	reported	igd	2	TRUE	CALCR,MIR489,MIR653
rs2092518	T	G	T	G	-0.0462	-0.0210488	0.3388	0.321751	bbj-a-149	20	42814688	0.0650156	0.746127	Pulmonary tuberculosis || id:bbj-a-149	Pulmonary tuberculosis	Pulmonary tuberculosis || ||	TRUE	igd	0.0072	1.39E-10	42814688	20	ebi-a-GCST010118	Type 2 diabetes || id:ebi-a-GCST010118	TRUE	reported	igd	2	TRUE	JPH2,OSER1,OSER1-AS1
rs2126736	G	A	G	A	-0.0377	-0.169395	0.5721	0.583542	bbj-a-149	5	74574984	0.0613476	0.00575824	Pulmonary tuberculosis || id:bbj-a-149	Pulmonary tuberculosis	Pulmonary tuberculosis || ||	TRUE	igd	0.0067	1.84E-08	74574984	5	ebi-a-GCST010118	Type 2 diabetes || id:ebi-a-GCST010118	TRUE	reported	igd	2	TRUE	ANKRD31
rs2237897	T	C	T	C	-0.2476	-0.108055	0.3679	0.378334	bbj-a-149	11	2858546	0.063715	0.0899021	Pulmonary tuberculosis || id:bbj-a-149	Pulmonary tuberculosis	Pulmonary tuberculosis || ||	TRUE	igd	0.0074	1.00E-200	2858546	11	ebi-a-GCST010118	Type 2 diabetes || id:ebi-a-GCST010118	TRUE	reported	igd	2	TRUE	CDKN1C,KCNQ1,KCNQ1DN
rs2240885	A	G	A	G	0.0422	0.138799	0.4027	0.417257	bbj-a-149	16	3647098	0.0635254	0.0288935	Pulmonary tuberculosis || id:bbj-a-149	Pulmonary tuberculosis	Pulmonary tuberculosis || ||	TRUE	igd	0.0071	2.79E-09	3647098	16	ebi-a-GCST010118	Type 2 diabetes || id:ebi-a-GCST010118	TRUE	reported	igd	2	TRUE	NLRC3,SLX4
rs2269245	A	G	A	G	-0.054	0.177222	0.1847	0.182706	bbj-a-149	1	64107893	0.0784971	0.0239651	Pulmonary tuberculosis || id:bbj-a-149	Pulmonary tuberculosis	Pulmonary tuberculosis || ||	TRUE	igd	0.0087	5.40E-10	64107893	1	ebi-a-GCST010118	Type 2 diabetes || id:ebi-a-GCST010118	TRUE	reported	igd	2	TRUE	PGM1
rs2289488	C	G	C	G	0.0819	0.00458493	0.3147	0.310483	bbj-a-149	11	2892955	0.0760079	0.951899	Pulmonary tuberculosis || id:bbj-a-149	Pulmonary tuberculosis	Pulmonary tuberculosis || ||	TRUE	igd	0.0081	4.93E-24	2892955	11	ebi-a-GCST010118	Type 2 diabetes || id:ebi-a-GCST010118	TRUE	reported	igd	2	TRUE	CDKN1C,KCNQ1,KCNQ1DN,SLC22A18,SLC22A18AS
rs2327777	C	T	C	T	-0.0498	-0.0647506	0.5492	0.608158	bbj-a-149	6	137293227	0.0624496	0.299808	Pulmonary tuberculosis || id:bbj-a-149	Pulmonary tuberculosis	Pulmonary tuberculosis || ||	TRUE	igd	0.0067	1.06E-13	137293227	6	ebi-a-GCST010118	Type 2 diabetes || id:ebi-a-GCST010118	TRUE	reported	igd	2	TRUE	IL20RA,NHEG1,SLC35D3
rs238763	A	T	A	T	-0.0519	0.0135128	0.3217	0.298372	bbj-a-149	1	229642499	0.0719521	0.851031	Pulmonary tuberculosis || id:bbj-a-149	Pulmonary tuberculosis	Pulmonary tuberculosis || ||	TRUE	igd	0.0079	5.04E-11	229642499	1	ebi-a-GCST010118	Type 2 diabetes || id:ebi-a-GCST010118	TRUE	reported	igd	2	TRUE	ABCB10,LOC101927478,NUP133
rs243018	G	C	G	C	0.059	0.0254791	0.6656	0.677621	bbj-a-149	2	60586707	0.067005	0.703756	Pulmonary tuberculosis || id:bbj-a-149	Pulmonary tuberculosis	Pulmonary tuberculosis || ||	TRUE	igd	0.0074	1.55E-15	60586707	2	ebi-a-GCST010118	Type 2 diabetes || id:ebi-a-GCST010118	TRUE	reported	igd	2	TRUE	MIR4432
rs2583934	T	G	T	G	0.0576	0.0391683	0.3396	0.341198	bbj-a-149	12	66232810	0.0637937	0.539226	Pulmonary tuberculosis || id:bbj-a-149	Pulmonary tuberculosis	Pulmonary tuberculosis || ||	TRUE	igd	0.0071	4.95E-16	66232810	12	ebi-a-GCST010118	Type 2 diabetes || id:ebi-a-GCST010118	TRUE	reported	igd	2	TRUE	HMGA2,LOC100129940,RPSAP52
rs261982	T	C	T	C	0.0397	-0.141914	0.414	0.394999	bbj-a-149	5	95843763	0.0620019	0.0220872	Pulmonary tuberculosis || id:bbj-a-149	Pulmonary tuberculosis	Pulmonary tuberculosis || ||	TRUE	igd	0.0067	3.12E-09	95843763	5	ebi-a-GCST010118	Type 2 diabetes || id:ebi-a-GCST010118	TRUE	reported	igd	2	TRUE	NA
rs2706710	T	C	T	C	0.0711	-0.123221	0.0813	0.121024	bbj-a-149	17	65641651	0.0915671	0.178403	Pulmonary tuberculosis || id:bbj-a-149	Pulmonary tuberculosis	Pulmonary tuberculosis || ||	TRUE	igd	0.0126	1.67E-08	65641651	17	ebi-a-GCST010118	Type 2 diabetes || id:ebi-a-GCST010118	TRUE	reported	igd	2	TRUE	PITPNC1
rs2780215	G	A	G	A	-0.0905	-0.0328046	0.1082	0.112448	bbj-a-149	6	34236973	0.0985261	0.739169	Pulmonary tuberculosis || id:bbj-a-149	Pulmonary tuberculosis	Pulmonary tuberculosis || ||	TRUE	igd	0.0112	6.46E-16	34236973	6	ebi-a-GCST010118	Type 2 diabetes || id:ebi-a-GCST010118	TRUE	reported	igd	2	TRUE	C6orf1,HMGA1,MIR6835,NUDT3,RPS10-NUDT3
rs2796441	A	G	A	G	-0.0754	-0.0771441	0.6103	0.62091	bbj-a-149	9	84308948	0.062084	0.214024	Pulmonary tuberculosis || id:bbj-a-149	Pulmonary tuberculosis	Pulmonary tuberculosis || ||	TRUE	igd	0.0068	1.43E-28	84308948	9	ebi-a-GCST010118	Type 2 diabetes || id:ebi-a-GCST010118	TRUE	reported	igd	2	TRUE	LOC101927502,TLE1
rs28599782	A	G	A	G	0.0674	-0.113	0.209	0.215439	bbj-a-149	4	71844118	0.0730364	0.12182	Pulmonary tuberculosis || id:bbj-a-149	Pulmonary tuberculosis	Pulmonary tuberculosis || ||	TRUE	igd	0.0083	4.64E-16	71844118	4	ebi-a-GCST010118	Type 2 diabetes || id:ebi-a-GCST010118	TRUE	reported	igd	2	TRUE	DCK,MOB1B
rs28691713	T	C	T	C	-0.0655	-0.0084752	0.4448	0.484289	bbj-a-149	22	50446550	0.0714524	0.905582	Pulmonary tuberculosis || id:bbj-a-149	Pulmonary tuberculosis	Pulmonary tuberculosis || ||	TRUE	igd	0.0077	1.79E-17	50356302	22	ebi-a-GCST010118	Type 2 diabetes || id:ebi-a-GCST010118	TRUE	reported	igd	2	TRUE	ALG12,CRELD2,MIR6821,PIM3
rs2908279	G	T	G	T	0.0461	-0.0837598	0.627	0.59837	bbj-a-149	7	44174857	0.0618986	0.175999	Pulmonary tuberculosis || id:bbj-a-149	Pulmonary tuberculosis	Pulmonary tuberculosis || ||	TRUE	igd	0.0071	8.42E-11	44174857	7	ebi-a-GCST010118	Type 2 diabetes || id:ebi-a-GCST010118	TRUE	reported	igd	2	TRUE	AEBP1,GCK,MIR4649,MYL7,POLD2
rs2980883	G	T	G	T	-0.0418	0.0695047	0.6312	0.650809	bbj-a-149	8	126474405	0.0655826	0.289234	Pulmonary tuberculosis || id:bbj-a-149	Pulmonary tuberculosis	Pulmonary tuberculosis || ||	TRUE	igd	0.0071	3.93E-09	126474405	8	ebi-a-GCST010118	Type 2 diabetes || id:ebi-a-GCST010118	TRUE	reported	igd	2	TRUE	TRIB1
rs3094508	C	T	C	T	0.0585	-0.135834	0.2441	0.222535	bbj-a-149	17	36062935	0.0747051	0.069024	Pulmonary tuberculosis || id:bbj-a-149	Pulmonary tuberculosis	Pulmonary tuberculosis || ||	TRUE	igd	0.0079	1.31E-13	36062935	17	ebi-a-GCST010118	Type 2 diabetes || id:ebi-a-GCST010118	TRUE	reported	igd	2	TRUE	HNF1B
rs3135911	A	C	A	C	0.0481	-0.00599102	0.4324	0.441413	bbj-a-149	5	176513896	0.0616982	0.922645	Pulmonary tuberculosis || id:bbj-a-149	Pulmonary tuberculosis	Pulmonary tuberculosis || ||	TRUE	igd	0.0068	1.51E-12	176513896	5	ebi-a-GCST010118	Type 2 diabetes || id:ebi-a-GCST010118	TRUE	reported	igd	2	TRUE	FGFR4,NSD1,ZNF346
rs329122	A	G	A	G	0.0386	0.117525	0.3865	0.373132	bbj-a-149	5	133864599	0.0626346	0.0606052	Pulmonary tuberculosis || id:bbj-a-149	Pulmonary tuberculosis	Pulmonary tuberculosis || ||	TRUE	igd	0.0069	2.22E-08	133864599	5	ebi-a-GCST010118	Type 2 diabetes || id:ebi-a-GCST010118	TRUE	reported	igd	2	TRUE	JADE2,LOC101927934
rs34642578	T	C	T	C	0.0893	0.010929	0.0533	0.0505979	bbj-a-149	8	17927609	0.139931	0.937746	Pulmonary tuberculosis || id:bbj-a-149	Pulmonary tuberculosis	Pulmonary tuberculosis || ||	TRUE	igd	0.0148	1.60E-09	17927609	8	ebi-a-GCST010118	Type 2 diabetes || id:ebi-a-GCST010118	TRUE	reported	igd	2	TRUE	ASAH1,PCM1
rs34811727	T	G	T	G	0.0763	-0.0699003	0.0767	0.112566	bbj-a-149	12	121500997	0.0966442	0.469511	Pulmonary tuberculosis || id:bbj-a-149	Pulmonary tuberculosis	Pulmonary tuberculosis || ||	TRUE	igd	0.0129	3.32E-09	121500997	12	ebi-a-GCST010118	Type 2 diabetes || id:ebi-a-GCST010118	TRUE	reported	igd	2	TRUE	C12orf43,OASL
rs349359	C	A	C	A	0.0432	-0.0425735	0.2424	0.252119	bbj-a-149	8	73503743	0.0700132	0.543135	Pulmonary tuberculosis || id:bbj-a-149	Pulmonary tuberculosis	Pulmonary tuberculosis || ||	TRUE	igd	0.0078	3.05E-08	73503743	8	ebi-a-GCST010118	Type 2 diabetes || id:ebi-a-GCST010118	TRUE	reported	igd	2	TRUE	KCNB2
rs35503308	G	C	G	C	-0.0695	0.0367786	0.7264	0.72646	bbj-a-149	4	1784211	0.0790481	0.641738	Pulmonary tuberculosis || id:bbj-a-149	Pulmonary tuberculosis	Pulmonary tuberculosis || ||	TRUE	igd	0.0085	2.92E-16	1784211	4	ebi-a-GCST010118	Type 2 diabetes || id:ebi-a-GCST010118	TRUE	reported	igd	2	TRUE	FGFR3,LETM1,TACC3
rs35589574	T	C	T	C	0.1711	0.0923825	0.1121	0.111697	bbj-a-149	7	127846470	0.0990681	0.35107	Pulmonary tuberculosis || id:bbj-a-149	Pulmonary tuberculosis	Pulmonary tuberculosis || ||	TRUE	igd	0.0109	1.58E-55	127846470	7	ebi-a-GCST010118	Type 2 diabetes || id:ebi-a-GCST010118	TRUE	reported	igd	2	TRUE	LEP,MIR129-1
rs35906730	A	G	A	G	-0.1378	-0.0728169	0.7355	0.736478	bbj-a-149	10	94435673	0.0696563	0.29585	Pulmonary tuberculosis || id:bbj-a-149	Pulmonary tuberculosis	Pulmonary tuberculosis || ||	TRUE	igd	0.0077	1.27E-71	94435673	10	ebi-a-GCST010118	Type 2 diabetes || id:ebi-a-GCST010118	TRUE	reported	igd	2	TRUE	HHEX,KIF11
rs35917376	A	T	A	T	0.0473	-0.0584229	0.6207	0.598248	bbj-a-149	15	75595357	0.0731934	0.424755	Pulmonary tuberculosis || id:bbj-a-149	Pulmonary tuberculosis	Pulmonary tuberculosis || ||	TRUE	igd	0.0079	2.13E-09	75595357	15	ebi-a-GCST010118	Type 2 diabetes || id:ebi-a-GCST010118	TRUE	reported	igd	2	TRUE	COMMD4,GOLGA6C,GOLGA6D,NEIL1
rs3735567	A	G	A	G	-0.0565	-0.0317154	0.2224	0.206842	bbj-a-149	7	28219310	0.0749794	0.672303	Pulmonary tuberculosis || id:bbj-a-149	Pulmonary tuberculosis	Pulmonary tuberculosis || ||	TRUE	igd	0.0081	3.05E-12	28219310	7	ebi-a-GCST010118	Type 2 diabetes || id:ebi-a-GCST010118	TRUE	reported	igd	2	TRUE	JAZF1,JAZF1-AS1
rs3735641	G	A	G	A	0.0689	0.0690154	0.7395	0.746814	bbj-a-149	7	127229347	0.069734	0.322323	Pulmonary tuberculosis || id:bbj-a-149	Pulmonary tuberculosis	Pulmonary tuberculosis || ||	TRUE	igd	0.0077	3.62E-19	127229347	7	ebi-a-GCST010118	Type 2 diabetes || id:ebi-a-GCST010118	TRUE	reported	igd	2	TRUE	ARF5,FSCN3,GCC1,PAX4
rs3751236	A	G	A	G	-0.0666	-0.0141649	0.3283	0.309799	bbj-a-149	12	27963402	0.0660831	0.830275	Pulmonary tuberculosis || id:bbj-a-149	Pulmonary tuberculosis	Pulmonary tuberculosis || ||	TRUE	igd	0.0071	6.58E-21	27963402	12	ebi-a-GCST010118	Type 2 diabetes || id:ebi-a-GCST010118	TRUE	reported	igd	2	TRUE	KLHL42,MANSC4
rs376993806	G	A	G	A	0.1299	0.0707983	0.8821	0.846277	bbj-a-149	9	139246588	0.0899098	0.431027	Pulmonary tuberculosis || id:bbj-a-149	Pulmonary tuberculosis	Pulmonary tuberculosis || ||	TRUE	igd	0.0123	4.52E-26	139246588	9	ebi-a-GCST010118	Type 2 diabetes || id:ebi-a-GCST010118	TRUE	reported	igd	2	TRUE	CARD9,DKFZP434A062,DNLZ,GPSM1,SDCCAG3,SNAPC4
rs3837848	AT	A	AT	A	-0.0431	0.0371681	0.3491	0.371434	bbj-a-149	17	29647358	0.0647245	0.565797	Pulmonary tuberculosis || id:bbj-a-149	Pulmonary tuberculosis	Pulmonary tuberculosis || ||	TRUE	igd	0.0072	2.15E-09	29647358	17	ebi-a-GCST010118	Type 2 diabetes || id:ebi-a-GCST010118	TRUE	reported	igd	2	TRUE	EVI2A,EVI2B,NF1,OMG
rs3852529	T	C	T	C	0.0989	0.083374	0.164	0.145985	bbj-a-149	11	2827486	0.100815	0.408238	Pulmonary tuberculosis || id:bbj-a-149	Pulmonary tuberculosis	Pulmonary tuberculosis || ||	TRUE	igd	0.0097	2.07E-24	2827486	11	ebi-a-GCST010118	Type 2 diabetes || id:ebi-a-GCST010118	TRUE	reported	igd	2	TRUE	KCNQ1
rs3869115	G	C	G	C	-0.077	0.0964506	0.1681	0.196188	bbj-a-149	6	31204694	0.0772172	0.211635	Pulmonary tuberculosis || id:bbj-a-149	Pulmonary tuberculosis	Pulmonary tuberculosis || ||	TRUE	igd	0.0093	1.24E-16	31204694	6	ebi-a-GCST010118	Type 2 diabetes || id:ebi-a-GCST010118	TRUE	reported	igd	2	TRUE	HCG27,HLA-C
rs3887925	T	C	T	C	0.0397	0.0732083	0.4542	0.424515	bbj-a-149	3	186665645	0.0610442	0.230424	Pulmonary tuberculosis || id:bbj-a-149	Pulmonary tuberculosis	Pulmonary tuberculosis || ||	TRUE	igd	0.0067	3.12E-09	186665645	3	ebi-a-GCST010118	Type 2 diabetes || id:ebi-a-GCST010118	TRUE	reported	igd	2	TRUE	ST6GAL1
rs391933	A	G	A	G	-0.0374	-0.121951	0.545	0.547349	bbj-a-149	13	33575692	0.0608028	0.04489	Pulmonary tuberculosis || id:bbj-a-149	Pulmonary tuberculosis	Pulmonary tuberculosis || ||	TRUE	igd	0.0066	1.46E-08	33575692	13	ebi-a-GCST010118	Type 2 diabetes || id:ebi-a-GCST010118	TRUE	reported	igd	2	TRUE	KL
rs39233	C	G	C	G	0.0638	0.050767	0.2231	0.232128	bbj-a-149	7	89752238	0.0731225	0.487511	Pulmonary tuberculosis || id:bbj-a-149	Pulmonary tuberculosis	Pulmonary tuberculosis || ||	TRUE	igd	0.008	1.52E-15	89752238	7	ebi-a-GCST010118	Type 2 diabetes || id:ebi-a-GCST010118	TRUE	reported	igd	2	TRUE	DPY19L2P4,STEAP1,STEAP2-AS1
rs3963364	A	C	A	C	-0.1146	-0.128565	0.05	0.0397888	bbj-a-149	3	12385357	0.171842	0.454364	Pulmonary tuberculosis || id:bbj-a-149	Pulmonary tuberculosis	Pulmonary tuberculosis || ||	TRUE	igd	0.0173	3.49E-11	12385357	3	ebi-a-GCST010118	Type 2 diabetes || id:ebi-a-GCST010118	TRUE	reported	igd	2	TRUE	PPARG
rs410504	G	A	G	A	0.1315	-0.190951	0.9555	0.947558	bbj-a-149	4	85301055	0.142697	0.180846	Pulmonary tuberculosis || id:bbj-a-149	Pulmonary tuberculosis	Pulmonary tuberculosis || ||	TRUE	igd	0.0174	4.11E-14	85301055	4	ebi-a-GCST010118	Type 2 diabetes || id:ebi-a-GCST010118	TRUE	reported	igd	2	TRUE	NA
rs4148646	G	C	G	C	-0.0735	0.0816132	0.6154	0.61639	bbj-a-149	11	17415190	0.0624115	0.190987	Pulmonary tuberculosis || id:bbj-a-149	Pulmonary tuberculosis	Pulmonary tuberculosis || ||	TRUE	igd	0.0069	1.70E-26	17415190	11	ebi-a-GCST010118	Type 2 diabetes || id:ebi-a-GCST010118	TRUE	reported	igd	2	TRUE	ABCC8,KCNJ11,NCR3LG1
rs4273712	G	A	G	A	0.0469	-0.0973879	0.4688	0.467978	bbj-a-149	6	126964510	0.0605848	0.107953	Pulmonary tuberculosis || id:bbj-a-149	Pulmonary tuberculosis	Pulmonary tuberculosis || ||	TRUE	igd	0.0067	2.56E-12	126964510	6	ebi-a-GCST010118	Type 2 diabetes || id:ebi-a-GCST010118	TRUE	reported	igd	2	TRUE	NA
rs4286946	G	C	G	C	0.0437	0.0678727	0.3521	0.367468	bbj-a-149	8	36849946	0.0655947	0.300797	Pulmonary tuberculosis || id:bbj-a-149	Pulmonary tuberculosis	Pulmonary tuberculosis || ||	TRUE	igd	0.0071	7.51E-10	36849946	8	ebi-a-GCST010118	Type 2 diabetes || id:ebi-a-GCST010118	TRUE	reported	igd	2	TRUE	NA
rs4403739	T	C	T	C	-0.156	0.0145943	0.9714	0.963051	bbj-a-149	10	94996987	0.161749	0.928106	Pulmonary tuberculosis || id:bbj-a-149	Pulmonary tuberculosis	Pulmonary tuberculosis || ||	TRUE	igd	0.0197	2.40E-15	94996987	10	ebi-a-GCST010118	Type 2 diabetes || id:ebi-a-GCST010118	TRUE	reported	igd	2	TRUE	NA
rs4499362	T	C	T	C	-0.0435	-0.0610264	0.361	0.342108	bbj-a-149	2	149568396	0.0680597	0.369901	Pulmonary tuberculosis || id:bbj-a-149	Pulmonary tuberculosis	Pulmonary tuberculosis || ||	TRUE	igd	0.0072	1.53E-09	149568396	2	ebi-a-GCST010118	Type 2 diabetes || id:ebi-a-GCST010118	TRUE	reported	igd	2	TRUE	EPC2
rs4544248	G	C	G	C	0.0976	0.210385	0.0777	0.0768288	bbj-a-149	16	20334816	0.115482	0.0684857	Pulmonary tuberculosis || id:bbj-a-149	Pulmonary tuberculosis	Pulmonary tuberculosis || ||	TRUE	igd	0.0123	2.11E-15	20334816	16	ebi-a-GCST010118	Type 2 diabetes || id:ebi-a-GCST010118	TRUE	reported	igd	2	TRUE	GP2,PDILT,UMOD
rs476828	C	T	C	T	0.084	-0.0112111	0.243	0.251922	bbj-a-149	18	57852587	0.0698997	0.872575	Pulmonary tuberculosis || id:bbj-a-149	Pulmonary tuberculosis	Pulmonary tuberculosis || ||	TRUE	igd	0.0078	4.81E-27	57852587	18	ebi-a-GCST010118	Type 2 diabetes || id:ebi-a-GCST010118	TRUE	reported	igd	2	TRUE	NA
rs4930974	T	C	T	C	0.0688	0.0718547	0.2693	0.282383	bbj-a-149	12	31456888	0.0717093	0.31633	Pulmonary tuberculosis || id:bbj-a-149	Pulmonary tuberculosis	Pulmonary tuberculosis || ||	TRUE	igd	0.0077	4.07E-19	31456888	12	ebi-a-GCST010118	Type 2 diabetes || id:ebi-a-GCST010118	TRUE	reported	igd	2	TRUE	FAM60A,FLJ13224
rs532504	A	G	A	G	0.0548	0.00939042	0.2133	0.223475	bbj-a-149	1	177878933	0.0722808	0.896633	Pulmonary tuberculosis || id:bbj-a-149	Pulmonary tuberculosis	Pulmonary tuberculosis || ||	TRUE	igd	0.008	7.39E-12	177878933	1	ebi-a-GCST010118	Type 2 diabetes || id:ebi-a-GCST010118	TRUE	reported	igd	2	TRUE	SEC16B
rs55700915	A	G	A	G	0.0402	-0.114947	0.4344	0.448364	bbj-a-149	14	103237952	0.0629187	0.0677127	Pulmonary tuberculosis || id:bbj-a-149	Pulmonary tuberculosis	Pulmonary tuberculosis || ||	TRUE	igd	0.0071	1.50E-08	103237952	14	ebi-a-GCST010118	Type 2 diabetes || id:ebi-a-GCST010118	TRUE	reported	igd	2	TRUE	RCOR1,TRAF3
rs55734389	G	C	G	C	-0.041	-0.0594168	0.3017	0.35891	bbj-a-149	6	7172221	0.0630221	0.345787	Pulmonary tuberculosis || id:bbj-a-149	Pulmonary tuberculosis	Pulmonary tuberculosis || ||	TRUE	igd	0.0075	4.59E-08	7172221	6	ebi-a-GCST010118	Type 2 diabetes || id:ebi-a-GCST010118	TRUE	reported	igd	2	TRUE	RREB1
rs55783344	T	C	T	C	0.0706	0.0528264	0.1838	0.229176	bbj-a-149	12	121432299	0.0720479	0.463429	Pulmonary tuberculosis || id:bbj-a-149	Pulmonary tuberculosis	Pulmonary tuberculosis || ||	TRUE	igd	0.0087	4.86E-16	121432299	12	ebi-a-GCST010118	Type 2 diabetes || id:ebi-a-GCST010118	TRUE	reported	igd	2	TRUE	C12orf43,HNF1A,HNF1A-AS1,OASL
rs57373996	GTTTA	G	GTTTA	G	0.1263	0.119728	0.0483	0.0519907	bbj-a-149	10	114733337	0.150658	0.426788	Pulmonary tuberculosis || id:bbj-a-149	Pulmonary tuberculosis	Pulmonary tuberculosis || ||	TRUE	igd	0.0171	1.51E-13	114733337	10	ebi-a-GCST010118	Type 2 diabetes || id:ebi-a-GCST010118	TRUE	reported	igd	2	TRUE	TCF7L2
rs58524310	G	A	G	A	0.0474	-0.0697972	0.3268	0.319055	bbj-a-149	14	77382503	0.0671836	0.29885	Pulmonary tuberculosis || id:bbj-a-149	Pulmonary tuberculosis	Pulmonary tuberculosis || ||	TRUE	igd	0.0073	8.41E-11	77382503	14	ebi-a-GCST010118	Type 2 diabetes || id:ebi-a-GCST010118	TRUE	reported	igd	2	TRUE	LRRC74
rs58718028	T	C	T	C	0.0726	0.0430364	0.3409	0.317751	bbj-a-149	3	23560197	0.0668506	0.519724	Pulmonary tuberculosis || id:bbj-a-149	Pulmonary tuberculosis	Pulmonary tuberculosis || ||	TRUE	igd	0.007	3.35E-25	23560197	3	ebi-a-GCST010118	Type 2 diabetes || id:ebi-a-GCST010118	TRUE	reported	igd	2	TRUE	MIR548AC,UBE2E2
rs59317019	CT	C	CT	C	-0.0542	-0.0918889	0.2932	0.311779	bbj-a-149	1	46249293	0.0727739	0.20671	Pulmonary tuberculosis || id:bbj-a-149	Pulmonary tuberculosis	Pulmonary tuberculosis || ||	TRUE	igd	0.0081	2.21E-11	46249293	1	ebi-a-GCST010118	Type 2 diabetes || id:ebi-a-GCST010118	TRUE	reported	igd	2	TRUE	IPP,MAST2
rs6012878	A	G	A	G	-0.0411	-0.0295482	0.4428	0.406062	bbj-a-149	20	48837478	0.0661089	0.654902	Pulmonary tuberculosis || id:bbj-a-149	Pulmonary tuberculosis	Pulmonary tuberculosis || ||	TRUE	igd	0.007	4.32E-09	48837478	20	ebi-a-GCST010118	Type 2 diabetes || id:ebi-a-GCST010118	TRUE	reported	igd	2	TRUE	CEBPB,LINC01272,LINC01273
rs60573766	T	C	T	C	-0.0437	-0.0531727	0.3653	0.382757	bbj-a-149	1	20688352	0.0625177	0.395034	Pulmonary tuberculosis || id:bbj-a-149	Pulmonary tuberculosis	Pulmonary tuberculosis || ||	TRUE	igd	0.007	4.30E-10	20688352	1	ebi-a-GCST010118	Type 2 diabetes || id:ebi-a-GCST010118	TRUE	reported	igd	2	TRUE	LINC01141,VWA5B1
rs61779313	C	T	C	T	0.0603	0.0659943	0.1506	0.163047	bbj-a-149	1	39944249	0.0807484	0.413767	Pulmonary tuberculosis || id:bbj-a-149	Pulmonary tuberculosis	Pulmonary tuberculosis || ||	TRUE	igd	0.0092	5.59E-11	39944249	1	ebi-a-GCST010118	Type 2 diabetes || id:ebi-a-GCST010118	TRUE	reported	igd	2	TRUE	BMP8A,MACF1,PPIEL
rs61975988	G	A	G	A	-0.0396	0.0251816	0.5431	0.554585	bbj-a-149	14	38809661	0.0606896	0.678197	Pulmonary tuberculosis || id:bbj-a-149	Pulmonary tuberculosis	Pulmonary tuberculosis || ||	TRUE	igd	0.0066	1.97E-09	38809661	14	ebi-a-GCST010118	Type 2 diabetes || id:ebi-a-GCST010118	TRUE	reported	igd	2	TRUE	NA
rs62112368	A	G	A	G	-0.1113	-0.148358	0.0625	0.0579036	bbj-a-149	19	22306775	0.148689	0.31839	Pulmonary tuberculosis || id:bbj-a-149	Pulmonary tuberculosis	Pulmonary tuberculosis || ||	TRUE	igd	0.0154	4.93E-13	22306775	19	ebi-a-GCST010118	Type 2 diabetes || id:ebi-a-GCST010118	TRUE	reported	igd	2	TRUE	ZNF257
rs62173901	G	A	G	A	-0.1229	0.375448	0.0313	0.0256963	bbj-a-149	2	165509825	0.203728	0.0653446	Pulmonary tuberculosis || id:bbj-a-149	Pulmonary tuberculosis	Pulmonary tuberculosis || ||	TRUE	igd	0.0199	6.58E-10	165509825	2	ebi-a-GCST010118	Type 2 diabetes || id:ebi-a-GCST010118	TRUE	reported	igd	2	TRUE	COBLL1,GRB14,SNORA70F
rs62286764	A	T	A	T	-0.0675	0.0341496	0.6477	0.634927	bbj-a-149	4	1413421	0.0656644	0.60302	Pulmonary tuberculosis || id:bbj-a-149	Pulmonary tuberculosis	Pulmonary tuberculosis || ||	TRUE	igd	0.0074	7.40E-20	1413421	4	ebi-a-GCST010118	Type 2 diabetes || id:ebi-a-GCST010118	TRUE	reported	igd	2	TRUE	CRIPAK,NKX1-1,UVSSA
rs62405419	T	G	T	G	0.0442	0.0150121	0.2682	0.287551	bbj-a-149	6	50787459	0.0672252	0.823294	Pulmonary tuberculosis || id:bbj-a-149	Pulmonary tuberculosis	Pulmonary tuberculosis || ||	TRUE	igd	0.0075	3.79E-09	50787459	6	ebi-a-GCST010118	Type 2 diabetes || id:ebi-a-GCST010118	TRUE	reported	igd	2	TRUE	TFAP2B,TFAP2D
rs62485379	T	A	T	A	0.071	0.0414832	0.073	0.0658304	bbj-a-149	7	140630353	0.122449	0.734776	Pulmonary tuberculosis || id:bbj-a-149	Pulmonary tuberculosis	Pulmonary tuberculosis || ||	TRUE	igd	0.0127	2.26E-08	140630353	7	ebi-a-GCST010118	Type 2 diabetes || id:ebi-a-GCST010118	TRUE	reported	igd	2	TRUE	BRAF
rs633862	T	C	T	C	0.0387	-0.0885774	0.5422	0.532922	bbj-a-149	9	136155444	0.0604657	0.142943	Pulmonary tuberculosis || id:bbj-a-149	Pulmonary tuberculosis	Pulmonary tuberculosis || ||	TRUE	igd	0.0068	1.26E-08	136155444	9	ebi-a-GCST010118	Type 2 diabetes || id:ebi-a-GCST010118	TRUE	reported	igd	2	TRUE	ABO,SURF6
rs6416749	T	C	T	C	-0.0522	0.0605129	0.6254	0.623477	bbj-a-149	16	73100308	0.0689077	0.37985	Pulmonary tuberculosis || id:bbj-a-149	Pulmonary tuberculosis	Pulmonary tuberculosis || ||	TRUE	igd	0.0075	3.40E-12	73100308	16	ebi-a-GCST010118	Type 2 diabetes || id:ebi-a-GCST010118	TRUE	reported	igd	2	TRUE	HCCAT5,ZFHX3
rs6731688	C	A	C	A	0.0982	-0.00209765	0.908	0.902224	bbj-a-149	2	630662	0.0999627	0.983258	Pulmonary tuberculosis || id:bbj-a-149	Pulmonary tuberculosis	Pulmonary tuberculosis || ||	TRUE	igd	0.0116	2.55E-17	630662	2	ebi-a-GCST010118	Type 2 diabetes || id:ebi-a-GCST010118	TRUE	reported	igd	2	TRUE	TMEM18
rs703980	A	G	A	G	-0.0604	0.241937	0.4334	0.446628	bbj-a-149	10	80943841	0.060777	6.87E-05	Pulmonary tuberculosis || id:bbj-a-149	Pulmonary tuberculosis	Pulmonary tuberculosis || ||	TRUE	igd	0.0068	6.55E-19	80943841	10	ebi-a-GCST010118	Type 2 diabetes || id:ebi-a-GCST010118	TRUE	reported	igd	2	TRUE	ZMIZ1
rs7084330	G	C	G	C	0.0394	-0.0326174	0.3365	0.296845	bbj-a-149	10	12569272	0.0669239	0.625988	Pulmonary tuberculosis || id:bbj-a-149	Pulmonary tuberculosis	Pulmonary tuberculosis || ||	TRUE	igd	0.007	1.82E-08	12569272	10	ebi-a-GCST010118	Type 2 diabetes || id:ebi-a-GCST010118	TRUE	reported	igd	2	TRUE	CAMK1D
rs7107784	A	G	A	G	-0.0863	-0.133942	0.9055	0.909813	bbj-a-149	11	2215089	0.111285	0.228748	Pulmonary tuberculosis || id:bbj-a-149	Pulmonary tuberculosis	Pulmonary tuberculosis || ||	TRUE	igd	0.0118	2.60E-13	2215089	11	ebi-a-GCST010118	Type 2 diabetes || id:ebi-a-GCST010118	TRUE	reported	igd	2	TRUE	IGF2,IGF2-AS,INS,INS-IGF2,MIR4686,TH
rs7109575	A	G	A	G	-0.141	0.0908761	0.0552	0.0396832	bbj-a-149	11	72463435	0.161552	0.573762	Pulmonary tuberculosis || id:bbj-a-149	Pulmonary tuberculosis	Pulmonary tuberculosis || ||	TRUE	igd	0.015	5.46E-21	72463435	11	ebi-a-GCST010118	Type 2 diabetes || id:ebi-a-GCST010118	TRUE	reported	igd	2	TRUE	ARAP1,MIR4692,STARD10
rs7250869	C	T	C	T	-0.0558	-0.010961	0.4663	0.475049	bbj-a-149	19	33887405	0.0607997	0.856932	Pulmonary tuberculosis || id:bbj-a-149	Pulmonary tuberculosis	Pulmonary tuberculosis || ||	TRUE	igd	0.0068	2.29E-16	33887405	19	ebi-a-GCST010118	Type 2 diabetes || id:ebi-a-GCST010118	TRUE	reported	igd	2	TRUE	CEBPG,PEPD
rs72874858	C	T	C	T	-0.0692	0.0988356	0.1108	0.100392	bbj-a-149	2	165445620	0.102411	0.334503	Pulmonary tuberculosis || id:bbj-a-149	Pulmonary tuberculosis	Pulmonary tuberculosis || ||	TRUE	igd	0.011	3.16E-10	165445620	2	ebi-a-GCST010118	Type 2 diabetes || id:ebi-a-GCST010118	TRUE	reported	igd	2	TRUE	GRB14
rs73085586	A	G	A	G	-0.0428	0.0632776	0.3563	0.352376	bbj-a-149	20	22430241	0.0638722	0.321837	Pulmonary tuberculosis || id:bbj-a-149	Pulmonary tuberculosis	Pulmonary tuberculosis || ||	TRUE	igd	0.0071	1.66E-09	22430241	20	ebi-a-GCST010118	Type 2 diabetes || id:ebi-a-GCST010118	TRUE	reported	igd	2	TRUE	LOC284788
rs7313668	T	G	T	G	0.0447	0.027246	0.3742	0.384183	bbj-a-149	12	71449521	0.0621177	0.660938	Pulmonary tuberculosis || id:bbj-a-149	Pulmonary tuberculosis	Pulmonary tuberculosis || ||	TRUE	igd	0.0068	4.91E-11	71449521	12	ebi-a-GCST010118	Type 2 diabetes || id:ebi-a-GCST010118	TRUE	reported	igd	2	TRUE	NA
rs73856630	C	T	C	T	-0.0487	0.0106389	0.3338	0.323715	bbj-a-149	3	123193270	0.065209	0.870399	Pulmonary tuberculosis || id:bbj-a-149	Pulmonary tuberculosis	Pulmonary tuberculosis || ||	TRUE	igd	0.0072	1.34E-11	123193270	3	ebi-a-GCST010118	Type 2 diabetes || id:ebi-a-GCST010118	TRUE	reported	igd	2	TRUE	ADCY5,PTPLB
rs742762	C	A	C	A	-0.0751	0.0394824	0.2882	0.258181	bbj-a-149	6	39046644	0.0711275	0.578831	Pulmonary tuberculosis || id:bbj-a-149	Pulmonary tuberculosis	Pulmonary tuberculosis || ||	TRUE	igd	0.0077	1.79E-22	39046644	6	ebi-a-GCST010118	Type 2 diabetes || id:ebi-a-GCST010118	TRUE	reported	igd	2	TRUE	DNAH8,GLP1R,SAYSD1
rs7501939	C	T	C	T	-0.1198	-0.0171906	0.7023	0.67738	bbj-a-149	17	36101156	0.0643417	0.789333	Pulmonary tuberculosis || id:bbj-a-149	Pulmonary tuberculosis	Pulmonary tuberculosis || ||	TRUE	igd	0.0073	1.60E-60	36101156	17	ebi-a-GCST010118	Type 2 diabetes || id:ebi-a-GCST010118	TRUE	reported	igd	2	TRUE	HNF1B
rs7507912	A	G	A	G	-0.0932	-0.0125003	0.2633	0.213287	bbj-a-149	19	46157916	0.0759012	0.869186	Pulmonary tuberculosis || id:bbj-a-149	Pulmonary tuberculosis	Pulmonary tuberculosis || ||	TRUE	igd	0.0079	4.02E-32	46157916	19	ebi-a-GCST010118	Type 2 diabetes || id:ebi-a-GCST010118	TRUE	reported	igd	2	TRUE	C19orf83,EML2,GIPR,MIR330,MIR642A,MIR642B,QPCTL,SNRPD2
rs76203868	G	C	G	C	-0.0464	-0.0448273	0.2572	0.241762	bbj-a-149	10	12104286	0.075528	0.552834	Pulmonary tuberculosis || id:bbj-a-149	Pulmonary tuberculosis	Pulmonary tuberculosis || ||	TRUE	igd	0.0081	1.01E-08	12104286	10	ebi-a-GCST010118	Type 2 diabetes || id:ebi-a-GCST010118	TRUE	reported	igd	2	TRUE	DHTKD1,UPF2
rs7656416	T	C	T	C	-0.1002	0.0610066	0.3167	0.308722	bbj-a-149	4	1254535	0.067283	0.364557	Pulmonary tuberculosis || id:bbj-a-149	Pulmonary tuberculosis	Pulmonary tuberculosis || ||	TRUE	igd	0.0074	9.01E-42	1254535	4	ebi-a-GCST010118	Type 2 diabetes || id:ebi-a-GCST010118	TRUE	reported	igd	2	TRUE	CTBP1,CTBP1-AS,CTBP1-AS2,MAEA
rs76878791	G	A	G	A	0.0529	0.0354115	0.3219	0.336359	bbj-a-149	5	55818401	0.0648568	0.585069	Pulmonary tuberculosis || id:bbj-a-149	Pulmonary tuberculosis	Pulmonary tuberculosis || ||	TRUE	igd	0.0072	2.02E-13	55818401	5	ebi-a-GCST010118	Type 2 diabetes || id:ebi-a-GCST010118	TRUE	reported	igd	2	TRUE	LOC101928448,LOC102467147
rs77789961	T	C	T	C	0.0472	-0.117699	0.2517	0.266141	bbj-a-149	14	101250258	0.0759961	0.121441	Pulmonary tuberculosis || id:bbj-a-149	Pulmonary tuberculosis	Pulmonary tuberculosis || ||	TRUE	igd	0.0084	1.92E-08	101250258	14	ebi-a-GCST010118	Type 2 diabetes || id:ebi-a-GCST010118	TRUE	reported	igd	2	TRUE	DLK1,MEG3,MIR2392
rs7787720	T	C	T	C	0.0539	0.0525398	0.4209	0.446776	bbj-a-149	7	13886654	0.0607172	0.386863	Pulmonary tuberculosis || id:bbj-a-149	Pulmonary tuberculosis	Pulmonary tuberculosis || ||	TRUE	igd	0.0068	2.25E-15	13886654	7	ebi-a-GCST010118	Type 2 diabetes || id:ebi-a-GCST010118	TRUE	reported	igd	2	TRUE	ETV1
rs7895832	T	A	T	A	0.0889	0.0173301	0.177	0.206642	bbj-a-149	10	94276526	0.075434	0.818295	Pulmonary tuberculosis || id:bbj-a-149	Pulmonary tuberculosis	Pulmonary tuberculosis || ||	TRUE	igd	0.0088	5.40E-24	94276526	10	ebi-a-GCST010118	Type 2 diabetes || id:ebi-a-GCST010118	TRUE	reported	igd	2	TRUE	IDE
rs7901695	C	T	C	T	0.2754	0.243357	0.0382	0.0449876	bbj-a-149	10	114754088	0.146141	0.0958694	Pulmonary tuberculosis || id:bbj-a-149	Pulmonary tuberculosis	Pulmonary tuberculosis || ||	TRUE	igd	0.0166	8.18E-62	114754088	10	ebi-a-GCST010118	Type 2 diabetes || id:ebi-a-GCST010118	TRUE	reported	igd	2	TRUE	TCF7L2
rs80196932	C	T	C	T	-0.0595	0.0432587	0.2141	0.247735	bbj-a-149	6	117996631	0.0710977	0.542895	Pulmonary tuberculosis || id:bbj-a-149	Pulmonary tuberculosis	Pulmonary tuberculosis || ||	TRUE	igd	0.0083	7.57E-13	117996631	6	ebi-a-GCST010118	Type 2 diabetes || id:ebi-a-GCST010118	TRUE	reported	igd	2	TRUE	LOC101927919,NUS1
rs8026714	A	G	A	G	0.0657	0.0272367	0.486	0.472784	bbj-a-149	15	91522253	0.0609609	0.655027	Pulmonary tuberculosis || id:bbj-a-149	Pulmonary tuberculosis	Pulmonary tuberculosis || ||	TRUE	igd	0.0067	1.06E-22	91522253	15	ebi-a-GCST010118	Type 2 diabetes || id:ebi-a-GCST010118	TRUE	reported	igd	2	TRUE	HDDC3,LOC101926911,PRC1,PRC1-AS1,RCCD1,UNC45A,VPS33B
rs8043085	T	G	T	G	0.052	0.0567545	0.4493	0.490748	bbj-a-149	15	38828140	0.0612648	0.354248	Pulmonary tuberculosis || id:bbj-a-149	Pulmonary tuberculosis	Pulmonary tuberculosis || ||	TRUE	igd	0.0068	2.06E-14	38828140	15	ebi-a-GCST010118	Type 2 diabetes || id:ebi-a-GCST010118	TRUE	reported	igd	2	TRUE	FAM98B,RASGRP1
rs896852	T	G	T	G	-0.0418	-0.0787726	0.7002	0.697945	bbj-a-149	8	95960886	0.0655152	0.229226	Pulmonary tuberculosis || id:bbj-a-149	Pulmonary tuberculosis	Pulmonary tuberculosis || ||	TRUE	igd	0.0072	6.42E-09	95960886	8	ebi-a-GCST010118	Type 2 diabetes || id:ebi-a-GCST010118	TRUE	reported	igd	2	TRUE	TP53INP1
rs9316706	G	A	G	A	-0.0414	0.0116854	0.6495	0.662492	bbj-a-149	13	22589883	0.0642852	0.85576	Pulmonary tuberculosis || id:bbj-a-149	Pulmonary tuberculosis	Pulmonary tuberculosis || ||	TRUE	igd	0.007	3.33E-09	22589883	13	ebi-a-GCST010118	Type 2 diabetes || id:ebi-a-GCST010118	TRUE	reported	igd	2	TRUE	NA
rs9350271	A	G	A	G	0.1933	0.00686986	0.4225	0.425779	bbj-a-149	6	20683164	0.0617153	0.911366	Pulmonary tuberculosis || id:bbj-a-149	Pulmonary tuberculosis	Pulmonary tuberculosis || ||	TRUE	igd	0.0067	4.95E-183	20683164	6	ebi-a-GCST010118	Type 2 diabetes || id:ebi-a-GCST010118	TRUE	reported	igd	2	TRUE	CDKAL1
rs9379084	A	G	A	G	-0.0718	0.0194963	0.2014	0.258935	bbj-a-149	6	7231843	0.0778828	0.802333	Pulmonary tuberculosis || id:bbj-a-149	Pulmonary tuberculosis	Pulmonary tuberculosis || ||	TRUE	igd	0.0094	2.20E-14	7231843	6	ebi-a-GCST010118	Type 2 diabetes || id:ebi-a-GCST010118	TRUE	reported	igd	2	TRUE	RREB1,SSR1
rs9390022	C	T	C	T	-0.0482	-0.0489162	0.2003	0.201801	bbj-a-149	6	143056556	0.0755066	0.517089	Pulmonary tuberculosis || id:bbj-a-149	Pulmonary tuberculosis	Pulmonary tuberculosis || ||	TRUE	igd	0.0083	6.35E-09	143056556	6	ebi-a-GCST010118	Type 2 diabetes || id:ebi-a-GCST010118	TRUE	reported	igd	2	TRUE	HIVEP2
rs9461650	A	G	A	G	-0.0598	0.114292	0.208	0.236708	bbj-a-149	6	31143241	0.0715121	0.109995	Pulmonary tuberculosis || id:bbj-a-149	Pulmonary tuberculosis	Pulmonary tuberculosis || ||	TRUE	igd	0.0085	1.99E-12	31143241	6	ebi-a-GCST010118	Type 2 diabetes || id:ebi-a-GCST010118	TRUE	reported	igd	2	TRUE	CCHCR1,HCG27,POU5F1,PSORS1C1,PSORS1C2,PSORS1C3,TCF19
rs9523295	A	G	A	G	-0.0775	0.118796	0.1676	0.177783	bbj-a-149	13	91948047	0.0790091	0.132692	Pulmonary tuberculosis || id:bbj-a-149	Pulmonary tuberculosis	Pulmonary tuberculosis || ||	TRUE	igd	0.009	7.24E-18	91948047	13	ebi-a-GCST010118	Type 2 diabetes || id:ebi-a-GCST010118	TRUE	reported	igd	2	TRUE	NA
rs952471	G	C	G	C	0.0714	0.0144201	0.3949	0.40541	bbj-a-149	15	77776498	0.0616917	0.815183	Pulmonary tuberculosis || id:bbj-a-149	Pulmonary tuberculosis	Pulmonary tuberculosis || ||	TRUE	igd	0.0067	1.62E-26	77776498	15	ebi-a-GCST010118	Type 2 diabetes || id:ebi-a-GCST010118	TRUE	reported	igd	2	TRUE	HMG20A
rs9788635	T	C	T	C	-0.0581	0.025955	0.2437	0.241065	bbj-a-149	15	62133674	0.0707753	0.713824	Pulmonary tuberculosis || id:bbj-a-149	Pulmonary tuberculosis	Pulmonary tuberculosis || ||	TRUE	igd	0.0078	9.43E-14	62133674	15	ebi-a-GCST010118	Type 2 diabetes || id:ebi-a-GCST010118	TRUE	reported	igd	2	TRUE	VPS13C
rs9866168	T	A	T	A	0.0459	-0.00942818	0.6394	0.609258	bbj-a-149	3	195830310	0.0694865	0.892071	Pulmonary tuberculosis || id:bbj-a-149	Pulmonary tuberculosis	Pulmonary tuberculosis || ||	TRUE	igd	0.0076	1.55E-09	195830310	3	ebi-a-GCST010118	Type 2 diabetes || id:ebi-a-GCST010118	TRUE	reported	igd	2	TRUE	LINC00885,TFRC
rs9870576	C	T	C	T	-0.0818	-0.0721953	0.3521	0.345737	bbj-a-149	3	63891105	0.0638497	0.258178	Pulmonary tuberculosis || id:bbj-a-149	Pulmonary tuberculosis	Pulmonary tuberculosis || ||	TRUE	igd	0.007	1.51E-31	63891105	3	ebi-a-GCST010118	Type 2 diabetes || id:ebi-a-GCST010118	TRUE	reported	igd	2	TRUE	ATXN7,THOC7,THOC7-AS1
rs9948462	T	C	T	C	0.0466	-0.112296	0.7048	0.714513	bbj-a-149	18	7076836	0.0678105	0.0977147	Pulmonary tuberculosis || id:bbj-a-149	Pulmonary tuberculosis	Pulmonary tuberculosis || ||	TRUE	igd	0.0076	8.70E-10	7076836	18	ebi-a-GCST010118	Type 2 diabetes || id:ebi-a-GCST010118	TRUE	reported	igd	2	TRUE	LAMA1
